# Supplementary material for: Identification and Mapping of the Clubroot Resistance Gene CRd in Chinese Cabbage (Brassica rapa ssp. pekinensis)
Source: Front Plant Sci. 2018 May 18;9:653. doi: 10.3389/fpls.2018.00653 (PMC5968122; doi:10.3389/fpls.2018.00653)
Supplement: TABLE S1 — Details of SNP index and annotation for 1953 SNPs and InDels that can cause changes in the amino acid sequence of the candidate region. [file Table_1.xlsx]

## Sheet: Sheet1
Table S1 Details of SNP index and annotation for 1953 SNPs and InDels that can cause changes in the amino acid sequence of the candidate region
Chromosome	Position	Reference base	Mutation	85-74	BJN3-1	SNP index of R-pool	SNP index of S-pool	Δ SNP-index	P value	SNP/InDel annotation	Gene	ExonicFunc
A03	13971532	G	T	0\0	1\1	0.3231	0.1618	0.1613	0.0417869	exonic	Bra000928	nonsynonymous_SNV
A03	14553689	A	G	0\0	1\1	0.875	0.0833	0.7917	4.5406e-17	exonic	Bra001056	nonsynonymous_SNV
A03	14553690	T	C	0\0	1\1	0.8727	0.1042	0.7685	4.9164e-16	exonic	Bra001056	nonsynonymous_SNV
A03	14553815	T	A	1\1	0\0	0.7879	0.06	0.7279	4.40236e-12	exonic	Bra001056	nonsynonymous_SNV
A03	14555714	T	G	0\0	1\1	0.875	0.1538	0.7212	1.04955e-15	exonic	Bra001057	nonsynonymous_SNV
A03	14556961	A	C	0\0	1\1	0.9661	0.0847	0.8814	8.20852e-25	exonic	Bra001058	nonsynonymous_SNV
A03	14556984	A	C	0\0	1\1	0.9661	0.129	0.8371	5.45359e-23	exonic	Bra001058	nonsynonymous_SNV
A03	14557089	A	G	0\0	1\1	0.9434	0.1087	0.8347	1.3297e-18	exonic	Bra001058	nonsynonymous_SNV
A03	14557095	G	A	0\0	1\1	0.9412	0.1132	0.828	3.32431e-19	exonic	Bra001058	nonsynonymous_SNV
A03	14557107	G	C	0\0	1\1	0.9245	0.1176	0.8069	6.42527e-18	exonic	Bra001058	nonsynonymous_SNV
A03	14557113	G	C	0\0	1\1	0.9273	0.1111	0.8162	2.17701e-19	exonic	Bra001058	nonsynonymous_SNV
A03	14557128	A	G	0\0	1\1	0.9074	0.0741	0.8333	8.26054e-20	exonic	Bra001058	nonsynonymous_SNV
A03	14557134	C	T	1\1	0\0	0.898	0.0741	0.8239	9.82065e-19	exonic	Bra001058	nonsynonymous_SNV
A03	14557135	A	G	1\1	0\0	0.898	0.0741	0.8239	9.82065e-19	exonic	Bra001058	nonsynonymous_SNV
A03	14557186	G	A	1\1	0\0	0.8868	0.0896	0.7972	5.63289e-20	exonic	Bra001058	nonsynonymous_SNV
A03	14557302	A	G	1\1	0\0	0.8214	0.0625	0.7589	1.73858e-18	exonic	Bra001058	nonsynonymous_SNV
A03	14562192	C	T	0\0	1\1	0.9206	0.0685	0.8521	2.58794e-26	exonic	Bra001060	nonsynonymous_SNV
A03	14562280	G	T	0\0	1\1	0.9219	0.0824	0.8395	2.13777e-27	exonic	Bra001060	nonsynonymous_SNV
A03	14562472	C	A	0\0	1\1	0.875	0.0946	0.7804	1.80424e-20	exonic	Bra001060	nonsynonymous_SNV
A03	14562634	G	C	0\0	1\1	0.8382	0.1406	0.6976	2.3074e-16	exonic	Bra001060	nonsynonymous_SNV
A03	14562640	C	A	0\0	1\1	0.8507	0.1538	0.6969	2.37134e-16	exonic	Bra001060	nonsynonymous_SNV
A03	14562645	C	T	1\1	0\0	0.8696	0.1406	0.729	2.53713e-18	exonic	Bra001060	nonsynonymous_SNV
A03	14563395	C	T	0\0	1\1	0.8286	0.0615	0.7671	6.03977e-21	exonic	Bra001060	nonsynonymous_SNV
A03	14563470	T	G	1\1	0\0	0.8714	0.0364	0.835	3.33662e-23	exonic	Bra001060	nonsynonymous_SNV
A03	14563829	T	C	0\0	1\1	0.8519	0.0612	0.7907	3.61252e-17	exonic	Bra001060	nonsynonymous_SNV
A03	14563872	A	C	0\0	1\1	0.82	0.093	0.727	5.31525e-13	exonic	Bra001060	nonsynonymous_SNV
A03	14566240	A	C	0\0	1\1	0.8254	0.1042	0.7212	5.97825e-15	exonic	Bra001061	nonsynonymous_SNV
A03	14566339	T	C	0\0	1\1	0.8667	0.0909	0.7758	4.98123e-16	exonic	Bra001061	nonsynonymous_SNV
A03	14566345	G	A	0\0	1\1	0.8679	0.0889	0.779	1.44287e-15	exonic	Bra001061	nonsynonymous_SNV
A03	14566973	A	G	1\1	0\0	0.8654	0.0667	0.7987	4.04836e-19	exonic	Bra001061	nonsynonymous_SNV
A03	14567174	T	G	1\1	0\0	0.878	0.0548	0.8232	8.72212e-20	exonic	Bra001061	nonsynonymous_SNV
A03	14567175	A	T	1\1	0\0	0.8571	0.0548	0.8023	3.98801e-19	exonic	Bra001061	nonsynonymous_SNV
A03	14567480	A	G	1\1	0\0	0.8545	0.1231	0.7314	1.05288e-16	exonic	Bra001061	nonsynonymous_SNV
A03	14567495	T	A	1\1	0\0	0.8421	0.1304	0.7117	1.581e-16	exonic	Bra001061	nonsynonymous_SNV
A03	14567525	A	C	1\1	0\0	0.8387	0.1774	0.6613	7.60361e-14	exonic	Bra001061	nonsynonymous_SNV
A03	14567742	C	T	1\1	0\0	0.873	0.0857	0.7873	1.96713e-21	exonic	Bra001061	nonsynonymous_SNV
A03	14567903	C	T	1\1	0\0	0.8654	0.1429	0.7225	3.04781e-16	exonic	Bra001061	nonsynonymous_SNV
A03	14568237	T	C	0\0	1\1	0.8611	0.0667	0.7944	1.40125e-21	exonic	Bra001061	nonsynonymous_SNV
A03	14569188	T	C	0\0	1\1	0.9459	0.0606	0.8853	1.13335e-29	exonic	Bra001062	nonsynonymous_SNV
A03	14574463	A	G	1\1	0\0	0.8852	0.0339	0.8513	1.02351e-23	exonic	Bra001064	nonsynonymous_SNV
A03	14577250	C	T	0\0	1\1	0.8594	0.1053	0.7541	5.92375e-18	exonic	Bra001065	nonsynonymous_SNV
A03	14582093	A	T	1\1	0\0	0.8594	0.2157	0.6437	1.6379e-12	exonic	Bra001066	nonsynonymous_SNV
A03	14582096	A	G	1\1	0\0	0.8571	0.2157	0.6414	3.64281e-12	exonic	Bra001066	nonsynonymous_SNV
A03	14582157	T	C	1\1	0\0	0.8667	0.1538	0.7129	8.03779e-15	exonic	Bra001066	nonsynonymous_SNV
A03	14583833	T	G	1\1	0\0	0.9286	0.1094	0.8192	3.72416e-21	exonic	Bra001067	nonsynonymous_SNV
A03	14583836	T	A,G	2\2	1\1	0.9286	0.1061	0.8225	9.63096e-22	exonic	Bra001067	nonsynonymous_SNV
A03	14583878	C	A	1\1	0\0	0.8939	0.1186	0.7753	1.10969e-19	exonic	Bra001067	nonsynonymous_SNV
A03	14583882	T	C	1\1	0\0	0.9077	0.1228	0.7849	9.24135e-20	exonic	Bra001067	nonsynonymous_SNV
A03	14584079	C	G	1\1	0\0	0.898	0.1111	0.7869	6.98717e-17	exonic	Bra001067	nonsynonymous_SNV
A03	14584134	G	A	0\0	1\1	0.8727	0.0625	0.8102	5.11419e-18	exonic	Bra001067	nonsynonymous_SNV
A03	14584259	A	G	1\1	0\0	0.9016	0.1029	0.7987	1.29835e-21	exonic	Bra001067	nonsynonymous_SNV
A03	14584316	G	T	0\0	1\1	0.9107	0.0943	0.8164	2.49152e-19	exonic	Bra001067	nonsynonymous_SNV
A03	14584331	G	A	0\0	1\1	0.9123	0.1471	0.7652	1.04744e-13	exonic	Bra001067	nonsynonymous_SNV
A03	14584334	A	G	0\0	1\1	0.9107	0.125	0.7857	8.27352e-14	exonic	Bra001067	nonsynonymous_SNV
A03	14588082	C	A	1\1	0\0	0.8551	0.05	0.8051	4.08107e-22	exonic	Bra001068	nonsynonymous_SNV
A03	14588915	T	C	1\1	0\0	0.9	0	0.9	3.97225e-26	exonic	Bra001068	nonsynonymous_SNV
A03	14589010	A	C	1\1	0\0	0.8806	0.0656	0.815	1.4789e-22	exonic	Bra001068	nonsynonymous_SNV
A03	14590885	C	T	1\1	0\0	0.803	0.1558	0.6472	2.89892e-15	exonic	Bra001069	nonsynonymous_SNV
A03	14596985	G	C	1\1	0\0	0.9298	0.1613	0.7685	1.50609e-18	exonic	Bra001070	nonsynonymous_SNV
A03	14597558	G	C	1\1	0\0	0.7541	0.1186	0.6355	6.27935e-13	exonic	Bra001070	nonsynonymous_SNV
A03	14601382	A	T	1\1	0\0	0.9273	0.098	0.8293	2.01469e-19	exonic	Bra001071	nonsynonymous_SNV
A03	14601411	A	G	1\1	0\0	0.9184	0.1017	0.8167	4.8677e-19	exonic	Bra001071	nonsynonymous_SNV
A03	14602159	C	T	1\1	0\0	0.8444	0.119	0.7254	3.55038e-12	exonic	Bra001071	nonsynonymous_SNV
A03	14602242	A	C	1\1	0\0	0.7917	0.087	0.7047	1.19322e-12	exonic	Bra001071	nonsynonymous_SNV
A03	14602246	A	G	1\1	0\0	0.8085	0.0833	0.7252	1.7342e-13	exonic	Bra001071	nonsynonymous_SNV
A03	14602249	C	T	1\1	0\0	0.7917	0.0833	0.7084	8.51745e-13	exonic	Bra001071	nonsynonymous_SNV
A03	14602275	G	A	1\1	0\0	0.8085	0.087	0.7215	5.17382e-13	exonic	Bra001071	nonsynonymous_SNV
A03	14602281	A	G	1\1	0\0	0.8085	0.0889	0.7196	7.4131e-13	exonic	Bra001071	nonsynonymous_SNV
A03	14602326	C	G	1\1	0\0	0.7647	0.0488	0.7159	4.80243e-11	exonic	Bra001071	nonsynonymous_SNV
A03	14602329	A	G	1\1	0\0	0.7353	0.0488	0.6865	4.30434e-10	exonic	Bra001071	nonsynonymous_SNV
A03	14602331	G	T	1\1	0\0	0.7429	0.0488	0.6941	1.53542e-10	exonic	Bra001071	nonsynonymous_SNV
A03	14602342	G	T	1\1	0\0	0.7027	0.0588	0.6439	1.20686e-10	exonic	Bra001071	nonsynonymous_SNV
A03	14602343	A	T	1\1	0\0	0.7027	0.0625	0.6402	5.96462e-10	exonic	Bra001071	nonsynonymous_SNV
A03	14602389	A	T	1\1	0\0	0.8723	0.0741	0.7982	4.11826e-17	exonic	Bra001071	nonsynonymous_SNV
A03	14602409	A	C	1\1	0\0	0.8537	0.0784	0.7753	9.10049e-15	exonic	Bra001071	nonsynonymous_SNV
A03	14607048	A	C	1\1	0\0	0.8659	0.1905	0.6754	6.80172e-17	exonic	Bra001072	nonsynonymous_SNV
A03	14607058	G	T	1\1	0\0	0.6709	0.125	0.5459	2.70103e-11	exonic	Bra001072	nonsynonymous_SNV
A03	14607061	T	C	1\1	0\0	0.8608	0.1875	0.6733	1.19662e-16	exonic	Bra001072	nonsynonymous_SNV
A03	14607637	G	A	1\1	0\0	0.8413	0.1321	0.7092	4.89878e-15	exonic	Bra001072	nonsynonymous_SNV
A03	14608077	A	C	1\1	0\0	0.9375	0.1111	0.8264	3.72262e-32	exonic	Bra001072	nonsynonymous_SNV
A03	14608148	C	G	1\1	0\0	0.9388	0.1266	0.8122	1.04222e-30	exonic	Bra001072	nonsynonymous_SNV
A03	14608206	A	G	1\1	0\0	0.9316	0.1733	0.7583	2.92038e-28	exonic	Bra001072	nonsynonymous_SNV
A03	14608236	T	A	1\1	0\0	0.9286	0.175	0.7536	9.47094e-30	exonic	Bra001072	nonsynonymous_SNV
A03	14608341	T	C	1\1	0\0	0.9244	0.2051	0.7193	3.42371e-26	exonic	Bra001072	nonsynonymous_SNV
A03	14612259	A	C	1\1	0\0	0.8448	0.0714	0.7734	3.46709e-18	exonic	Bra001073	nonsynonymous_SNV
A03	14616738	A	T	1\1	0\0	0.8333	0.1818	0.6515	4.00897e-12	exonic	Bra001075	nonsynonymous_SNV
A03	14619180	A	T	1\1	0\0	0.8621	0.1515	0.7106	4.34656e-16	exonic	Bra001076	nonsynonymous_SNV
A03	14619235	A	C	1\1	0\0	0.85	0.125	0.725	1.14408e-15	exonic	Bra001076	nonsynonymous_SNV
A03	14622472	T	C	1\1	0\0	0.9434	0.0877	0.8557	2.00215e-21	exonic	Bra001078	nonsynonymous_SNV
A03	14622487	C	T	1\1	0\0	0.9333	0.0968	0.8365	8.08064e-23	exonic	Bra001078	nonsynonymous_SNV
A03	14622671	C	A	1\1	0\0	0.8679	0.0862	0.7817	5.35108e-18	exonic	Bra001078	nonsynonymous_SNV
A03	14624844	G	A	1\1	0\0	0.8261	0	0.8261	1.80111e-20	exonic	Bra001079	nonsynonymous_SNV
A03	14624845	A	C	1\1	0\0	0.8478	0	0.8478	3.64511e-21	exonic	Bra001079	nonsynonymous_SNV
A03	14625289	G	C	1\1	0\0	0.9437	0.1818	0.7619	1.20697e-17	exonic	Bra001079	nonsynonymous_SNV
A03	14625349	A	T	0\0	1\1	0.873	0.1579	0.7151	6.36482e-16	exonic	Bra001079	nonsynonymous_SNV
A03	14625470	G	A	1\1	0\0	0.8039	0.0667	0.7372	2.35993e-16	exonic	Bra001079	nonsynonymous_SNV
A03	14625474	T	G	1\1	0\0	0.8367	0.0678	0.7689	3.96336e-17	exonic	Bra001079	nonsynonymous_SNV
A03	14625496	T	C	1\1	0\0	0.8889	0.0385	0.8504	6.56499e-21	exonic	Bra001079	nonsynonymous_SNV
A03	14625505	C	T	1\1	0\0	0.8909	0.06	0.8309	2.04409e-19	exonic	Bra001079	nonsynonymous_SNV
A03	14625693	T	A	1\1	0\0	0.8	0.0423	0.7577	6.74153e-20	exonic	Bra001079	nonsynonymous_SNV
A03	14627039	G	C	1\1	0\0	0.9184	0.0714	0.847	5.92577e-20	exonic	Bra001080	nonsynonymous_SNV
A03	14627120	C	G	1\1	0\0	0.9	0.0732	0.8268	5.24905e-15	exonic	Bra001080	nonsynonymous_SNV
A03	14627270	C	T	1\1	0\0	0.8	0.0357	0.7643	6.00638e-11	exonic	Bra001080	nonsynonymous_SNV
A03	14627271	G	T	1\1	0\0	0.8	0.0357	0.7643	6.00638e-11	exonic	Bra001080	nonsynonymous_SNV
A03	14627290	G	GTCTCGTTCCGAGT	1\1	0\0	0.8	0.037	0.763	9.62595e-11	exonic	Bra001080	frameshift_insertion
A03	14627291	AT	A	1\1	0\0	0.8	0.037	0.763	9.62595e-11	exonic	Bra001080	frameshift_deletion
A03	14627309	T	A	1\1	0\0	0.9412	0.0943	0.8469	3.21716e-16	exonic	Bra001080	nonsynonymous_SNV
A03	14627474	C	G	1\1	0\0	0.9048	0.0645	0.8403	2.69935e-19	exonic	Bra001080	nonsynonymous_SNV
A03	14627507	T	A	1\1	0\0	0.881	0.0882	0.7928	1.30803e-17	exonic	Bra001080	nonsynonymous_SNV
A03	14627609	C	T	1\1	0\0	0.9423	0.12	0.8223	1.77222e-18	exonic	Bra001080	nonsynonymous_SNV
A03	14627746	C	G	1\1	0\0	0.8333	0.1489	0.6844	4.20542e-11	exonic	Bra001080	nonsynonymous_SNV
A03	14627920	T	C	1\1	0\0	0.8298	0.1509	0.6789	4.84673e-12	exonic	Bra001080	nonsynonymous_SNV
A03	14636020	G	C	1\1	0\0	0.8833	0.0649	0.8184	3.22955e-24	exonic	Bra001082	nonsynonymous_SNV
A03	14637812	T	A	1\1	0\0	0.7833	0.1029	0.6804	1.05391e-15	exonic	Bra001082	nonsynonymous_SNV
A03	14637913	C	A	1\1	0\0	0.8143	0.1333	0.681	2.23378e-17	exonic	Bra001082	nonsynonymous_SNV
A03	14641753	T	G	1\1	0\0	0.942	0.0448	0.8972	1.39617e-29	exonic	Bra001083	nonsynonymous_SNV
A03	14641826	G	C	1\1	0\0	0.8857	0.0441	0.8416	2.56809e-26	exonic	Bra001083	nonsynonymous_SNV
A03	14642595	C	G	0\0	1\1	0.875	0.0735	0.8015	4.71359e-21	exonic	Bra001083	nonsynonymous_SNV
A03	14647876	T	C	1\1	0\0	0.8596	0.1571	0.7025	6.83124e-16	exonic	Bra001084	nonsynonymous_SNV
A03	14647935	T	A	0\0	1\1	0.8571	0.1316	0.7255	9.81166e-18	exonic	Bra001084	nonsynonymous_SNV
A03	14651805	A	G	0\0	1\1	0.9107	0.1562	0.7545	6.37661e-18	exonic	Bra001085	nonsynonymous_SNV
A03	14652240	T	C	0\0	1\1	0.8214	0.1356	0.6858	3.64278e-14	exonic	Bra001085	nonsynonymous_SNV
A03	14653420	T	C	0\0	1\1	0.931	0.1455	0.7855	1.17879e-18	exonic	Bra001085	nonsynonymous_SNV
A03	14653525	C	T	0\0	1\1	0.8364	0.1129	0.7235	8.32677e-16	exonic	Bra001085	nonsynonymous_SNV
A03	14653558	T	A	0\0	1\1	0.8246	0.0984	0.7262	2.37282e-16	exonic	Bra001085	nonsynonymous_SNV
A03	14653740	C	G	0\0	1\1	0.8222	0.0536	0.7686	2.65617e-16	exonic	Bra001085	nonsynonymous_SNV
A03	14653892	A	G	0\0	1\1	0.9	0.0429	0.8571	7.71416e-26	exonic	Bra001085	nonsynonymous_SNV
A03	14653968	A	G	0\0	1\1	0.8947	0.0727	0.822	3.28928e-20	exonic	Bra001085	nonsynonymous_SNV
A03	14653974	T	C	0\0	1\1	0.9091	0.0755	0.8336	8.26054e-20	exonic	Bra001085	nonsynonymous_SNV
A03	14653976	CTTTGT	C	0\0	1\1	0.98	0.3125	0.6675	4.4734e-08	exonic	Bra001085	frameshift_deletion
A03	14653985	T	C	0\0	1\1	0.9804	0.2857	0.6947	5.74425e-08	exonic	Bra001085	nonsynonymous_SNV
A03	14653994	G	A	0\0	1\1	0.9636	0.125	0.8386	2.73745e-16	exonic	Bra001085	nonsynonymous_SNV
A03	14654242	A	T	0\0	1\1	0.9038	0.1094	0.7944	3.58361e-19	exonic	Bra001085	nonsynonymous_SNV
A03	14654497	T	G	0\0	1\1	0.8909	0.1077	0.7832	2.94157e-19	exonic	Bra001085	nonsynonymous_SNV
A03	14654562	T	G	0\0	1\1	0.9	0.1167	0.7833	4.12731e-19	exonic	Bra001085	nonsynonymous_SNV
A03	14654567	T	C	0\0	1\1	0.9016	0.125	0.7766	1.36452e-18	exonic	Bra001085	nonsynonymous_SNV
A03	14654572	A	G	0\0	1\1	0.9032	0.1111	0.7921	3.77525e-19	exonic	Bra001085	nonsynonymous_SNV
A03	14654633	A	G	0\0	1\1	0.9492	0.1667	0.7825	7.74637e-18	exonic	Bra001085	nonsynonymous_SNV
A03	14662429	T	C	0\0	1\1	0.9206	0.2439	0.6767	7.24909e-13	exonic	Bra001086	nonsynonymous_SNV
A03	14672921	C	A	0\0	1\1	0.9259	0.075	0.8509	4.1348e-18	exonic	Bra001087	nonsynonymous_SNV
A03	14672923	G	A	0\0	1\1	0.9231	0.0811	0.842	1.04102e-16	exonic	Bra001087	nonsynonymous_SNV
A03	14672971	T	C	0\0	1\1	0.9057	0.087	0.8187	1.0726e-17	exonic	Bra001087	nonsynonymous_SNV
A03	14672980	T	C	0\0	1\1	0.9245	0.1163	0.8082	1.1807e-16	exonic	Bra001087	nonsynonymous_SNV
A03	14672987	G	GTCGA	0\0	1\1	0.9216	0.1316	0.79	8.53962e-15	exonic	Bra001087	frameshift_insertion
A03	14673071	C	A	0\0	1\1	0.875	0.1087	0.7663	2.10415e-14	exonic	Bra001087	nonsynonymous_SNV
A03	14673221	C	A	0\0	1\1	1	0.2083	0.7917	2.67008e-13	exonic	Bra001087	nonsynonymous_SNV
A03	14674271	G	A	0\0	1\1	0.9655	0.12	0.8455	8.32935e-15	exonic	Bra001088	nonsynonymous_SNV
A03	14674295	G	A	0\0	1\1	0.9661	0.1429	0.8232	3.42114e-15	exonic	Bra001088	nonsynonymous_SNV
A03	14674306	A	C	0\0	1\1	0.9492	0.1724	0.7768	1.16255e-13	exonic	Bra001088	nonsynonymous_SNV
A03	14674310	A	C	0\0	1\1	0.9655	0.1724	0.7931	1.91988e-14	exonic	Bra001088	nonsynonymous_SNV
A03	14674331	G	A	0\0	1\1	0.9828	0.1667	0.8161	5.67428e-16	exonic	Bra001088	nonsynonymous_SNV
A03	14674332	T	A	0\0	1\1	0.9825	0.1724	0.8101	2.20748e-15	exonic	Bra001088	nonsynonymous_SNV
A03	14674792	C	T	0\0	1\1	0.9	0.0833	0.8167	5.34936e-19	exonic	Bra001089	nonsynonymous_SNV
A03	14674891	C	A	0\0	1\1	0.8814	0.0625	0.8189	5.05836e-19	exonic	Bra001089	nonsynonymous_SNV
A03	14674933	G	C	0\0	1\1	0.8841	0.0727	0.8114	2.26375e-21	exonic	Bra001089	nonsynonymous_SNV
A03	14674950	G	C	0\0	1\1	0.873	0.0784	0.7946	7.91662e-19	exonic	Bra001089	nonsynonymous_SNV
A03	14674953	G	A	0\0	1\1	0.873	0.0769	0.7961	3.6824e-19	exonic	Bra001089	nonsynonymous_SNV
A03	14674978	G	A	0\0	1\1	0.8689	0.0714	0.7975	1.11114e-19	exonic	Bra001089	nonsynonymous_SNV
A03	14675067	T	G	0\0	1\1	0.92	0.0357	0.8843	9.05623e-23	exonic	Bra001089	nonsynonymous_SNV
A03	14675133	C	T	0\0	1\1	0.9333	0.0784	0.8549	1.00562e-21	exonic	Bra001089	nonsynonymous_SNV
A03	14675145	G	T	0\0	1\1	0.9298	0.093	0.8368	1.28844e-18	exonic	Bra001089	nonsynonymous_SNV
A03	14675178	C	G	0\0	1\1	0.9245	0.0833	0.8412	3.29295e-19	exonic	Bra001089	nonsynonymous_SNV
A03	14675452	G	C	0\0	1\1	0.9818	0.4	0.5818	6.74469e-09	exonic	Bra001089	nonsynonymous_SNV
A03	14675465	G	T	0\0	1\1	0.9815	0.4	0.5815	8.27929e-09	exonic	Bra001089	nonsynonymous_SNV
A03	14675560	C	A	0\0	1\1	0.8983	0.2414	0.6569	1.49739e-13	exonic	Bra001089	nonsynonymous_SNV
A03	14675576	C	A	0\0	1\1	0.9167	0.2549	0.6618	2.31828e-13	exonic	Bra001089	nonsynonymous_SNV
A03	14675811	G	A	0\0	1\1	0.8621	0.1774	0.6847	1.1021e-14	exonic	Bra001089	nonsynonymous_SNV
A03	14675957	C	A	0\0	1\1	0.931	0.1618	0.7692	1.22435e-19	exonic	Bra001089	nonsynonymous_SNV
A03	14676154	A	C	0\0	1\1	0.9444	0.1143	0.8301	1.80778e-22	exonic	Bra001089	nonsynonymous_SNV
A03	14676296	A	C	0\0	1\1	0.8136	0.0435	0.7701	8.64989e-21	exonic	Bra001089	nonsynonymous_SNV
A03	14676566	G	T	0\0	1\1	0.9184	0.0536	0.8648	3.40647e-21	exonic	Bra001089	nonsynonymous_SNV
A03	14676580	C	A	0\0	1\1	0.9	0.0566	0.8434	8.13346e-20	exonic	Bra001089	nonsynonymous_SNV
A03	14676582	T	C	0\0	1\1	0.8824	0.0566	0.8258	5.3378e-19	exonic	Bra001089	nonsynonymous_SNV
A03	14676593	A	G	0\0	1\1	0.8654	0.0566	0.8088	1.56681e-18	exonic	Bra001089	nonsynonymous_SNV
A03	14676594	C	T	0\0	1\1	0.8654	0.0577	0.8077	5.11419e-18	exonic	Bra001089	nonsynonymous_SNV
A03	14676611	A	G	0\0	1\1	0.8654	0.0566	0.8088	1.56681e-18	exonic	Bra001089	nonsynonymous_SNV
A03	14676639	T	C	0\0	1\1	0.8364	0.0755	0.7609	1.0491e-16	exonic	Bra001089	nonsynonymous_SNV
A03	14676753	C	A	0\0	1\1	0.9074	0.1042	0.8032	1.98487e-17	exonic	Bra001089	nonsynonymous_SNV
A03	14676839	A	C	0\0	1\1	0.8197	0.1667	0.653	7.32066e-12	exonic	Bra001089	nonsynonymous_SNV
A03	14676859	A	T	0\0	1\1	0.8413	0.1698	0.6715	1.49525e-13	exonic	Bra001089	nonsynonymous_SNV
A03	14676885	T	G	0\0	1\1	0.8182	0.1569	0.6613	6.18029e-12	exonic	Bra001089	nonsynonymous_SNV
A03	14676906	T	A	0\0	1\1	0.8475	0.14	0.7075	3.0717e-14	exonic	Bra001089	nonsynonymous_SNV
A03	14677160	C	T	0\0	1\1	0.8723	0.125	0.7473	7.94836e-15	exonic	Bra001089	nonsynonymous_SNV
A03	14677178	T	G	0\0	1\1	0.8293	0.1552	0.6741	1.90346e-11	exonic	Bra001089	nonsynonymous_SNV
A03	14677190	C	T	0\0	1\1	0.8696	0.1296	0.74	2.44465e-14	exonic	Bra001089	nonsynonymous_SNV
A03	14677233	G	T	0\0	1\1	0.8776	0.1429	0.7347	4.85412e-13	exonic	Bra001089	nonsynonymous_SNV
A03	14677364	G	C	0\0	1\1	0.8519	0.1111	0.7408	1.16328e-16	exonic	Bra001089	nonsynonymous_SNV
A03	14677545	C	G	0\0	1\1	0.8689	0.0725	0.7964	7.57088e-22	exonic	Bra001089	nonsynonymous_SNV
A03	14677572	C	T	0\0	1\1	0.9107	0.0938	0.8169	3.98613e-21	exonic	Bra001089	nonsynonymous_SNV
A03	14677575	T	G	0\0	1\1	0.9091	0.0938	0.8153	1.23878e-20	exonic	Bra001089	nonsynonymous_SNV
A03	14686860	G	C	1\1	0\0	0.8667	0.0933	0.7734	6.75083e-21	exonic	Bra001090	nonsynonymous_SNV
A03	14686863	A	AAG	0\0	1\1	0.875	0.1111	0.7639	1.35461e-20	exonic	Bra001090	frameshift_insertion
A03	14688228	T	C	0\0	1\1	0.9298	0.0923	0.8375	1.14062e-22	exonic	Bra001091	nonsynonymous_SNV
A03	14701830	G	C	1\1	0\0	0.8627	0.0847	0.778	1.17071e-17	exonic	Bra001092	nonsynonymous_SNV
A03	14701860	G	A	1\1	0\0	0.8772	0.1154	0.7618	1.24856e-16	exonic	Bra001092	nonsynonymous_SNV
A03	14702114	A	G	1\1	0\0	0.6897	0.0526	0.6371	6.3463e-10	exonic	Bra001092	nonsynonymous_SNV
A03	14702156	G	C	1\1	0\0	0.6429	0.0469	0.596	1.95937e-09	exonic	Bra001092	nonsynonymous_SNV
A03	14702174	C	G	1\1	0\0	0.7097	0.0333	0.6764	6.05198e-12	exonic	Bra001092	nonsynonymous_SNV
A03	14702229	A	C	1\1	0\0	0.6957	0.0169	0.6788	8.98854e-11	exonic	Bra001092	nonsynonymous_SNV
A03	14702233	G	A	1\1	0\0	0.72	0.0167	0.7033	6.82103e-12	exonic	Bra001092	nonsynonymous_SNV
A03	14702619	T	C	0\0	1\1	0.9	0.0615	0.8385	3.0481e-25	exonic	Bra001092	nonsynonymous_SNV
A03	14702851	C	G	1\1	0\0	0.8448	0.0317	0.8131	5.41426e-22	exonic	Bra001092	nonsynonymous_SNV
A03	14702862	A	G	1\1	0\0	0.8361	0.0303	0.8058	1.00929e-22	exonic	Bra001092	nonsynonymous_SNV
A03	14702872	G	A	1\1	0\0	0.85	0.0294	0.8206	9.30978e-24	exonic	Bra001092	nonsynonymous_SNV
A03	14702952	T	G	1\1	0\0	0.7917	0.0317	0.76	5.06974e-18	exonic	Bra001092	nonsynonymous_SNV
A03	14702992	C	T	0\0	1\1	0.8276	0.069	0.7586	1.3555e-17	exonic	Bra001092	nonsynonymous_SNV
A03	14703009	G	A	0\0	1\1	0.8302	0.1	0.7302	9.45262e-16	exonic	Bra001092	nonsynonymous_SNV
A03	14704112	T	C	0\0	1\1	0.88	0.0667	0.8133	5.82845e-26	exonic	Bra001093	nonsynonymous_SNV
A03	14704214	A	C	0\0	1\1	0.8871	0.0824	0.8047	1.25983e-24	exonic	Bra001093	nonsynonymous_SNV
A03	14704270	C	T	0\0	1\1	0.8028	0.0769	0.7259	9.50596e-21	exonic	Bra001093	nonsynonymous_SNV
A03	14704350	C	A	0\0	1\1	0.8209	0.0345	0.7864	4.83192e-26	exonic	Bra001093	nonsynonymous_SNV
A03	14704741	T	C	0\0	1\1	0.8269	0.1429	0.684	1.18165e-14	exonic	Bra001093	nonsynonymous_SNV
A03	14705208	G	T	0\0	1\1	0.8167	0.1636	0.6531	8.8155e-13	exonic	Bra001093	nonsynonymous_SNV
A03	14705306	C	G	0\0	1\1	0.8421	0.1803	0.6618	2.46792e-15	exonic	Bra001093	nonsynonymous_SNV
A03	14705308	A	G	0\0	1\1	0.8378	0.1833	0.6545	9.39774e-15	exonic	Bra001093	nonsynonymous_SNV
A03	14705353	T	C	0\0	1\1	0.859	0.1061	0.7529	5.83698e-21	exonic	Bra001093	nonsynonymous_SNV
A03	14705399	C	T	0\0	1\1	0.8243	0.1552	0.6691	4.26732e-15	exonic	Bra001093	nonsynonymous_SNV
A03	14705519	G	C	0\0	1\1	0.8194	0.1594	0.66	8.79131e-16	exonic	Bra001093	nonsynonymous_SNV
A03	14706083	G	A	0\0	1\1	0.84	0.1186	0.7214	9.41065e-15	exonic	Bra001093	nonsynonymous_SNV
A03	14706116	A	G	0\0	1\1	0.8679	0.0968	0.7711	6.90464e-18	exonic	Bra001093	nonsynonymous_SNV
A03	14706155	T	C	0\0	1\1	0.9149	0.1077	0.8072	6.08472e-19	exonic	Bra001093	nonsynonymous_SNV
A03	14706224	T	A	0\0	1\1	0.8679	0.1129	0.755	5.91211e-17	exonic	Bra001093	nonsynonymous_SNV
A03	14706270	T	C	0\0	1\1	0.8039	0.1311	0.6728	2.47301e-13	exonic	Bra001093	nonsynonymous_SNV
A03	14706305	A	G	0\0	1\1	0.8438	0.1148	0.729	2.76921e-17	exonic	Bra001093	nonsynonymous_SNV
A03	14706366	C	G	0\0	1\1	0.9153	0.0896	0.8257	1.10285e-22	exonic	Bra001093	nonsynonymous_SNV
A03	14706429	C	T	0\0	1\1	0.8966	0.1029	0.7937	9.01824e-21	exonic	Bra001093	nonsynonymous_SNV
A03	14706575	A	ATT	0\0	1\1	0.9125	0.1579	0.7546	3.50143e-20	exonic	Bra001093	frameshift_insertion
A03	14709768	A	C	0\0	1\1	0.8621	0.0794	0.7827	1.18395e-19	exonic	Bra001094	nonsynonymous_SNV
A03	14712281	G	A	0\0	1\1	0.8983	0.15	0.7483	1.81193e-17	exonic	Bra001095	nonsynonymous_SNV
A03	14712292	T	G	0\0	1\1	0.9333	0.1455	0.7878	7.49424e-19	exonic	Bra001095	nonsynonymous_SNV
A03	14712310	A	G	0\0	1\1	0.9107	0.1698	0.7409	6.34588e-16	exonic	Bra001095	nonsynonymous_SNV
A03	14712348	T	G	0\0	1\1	0.9286	0.1509	0.7777	1.19315e-17	exonic	Bra001095	nonsynonymous_SNV
A03	14712648	A	T	0\0	1\1	0.9067	0.1333	0.7734	4.46654e-18	exonic	Bra001095	nonsynonymous_SNV
A03	14712919	A	G	0\0	1\1	0.8049	0.0698	0.7351	2.32418e-12	exonic	Bra001095	nonsynonymous_SNV
A03	14713024	G	C	0\0	1\1	0.82	0.0833	0.7367	2.78882e-14	exonic	Bra001095	nonsynonymous_SNV
A03	14713179	G	A	0\0	1\1	0.9	0.1633	0.7367	1.34771e-15	exonic	Bra001095	nonsynonymous_SNV
A03	14713501	C	A	0\0	1\1	0.7778	0.0769	0.7009	2.55952e-10	exonic	Bra001095	nonsynonymous_SNV
A03	14713505	T	G	0\0	1\1	0.7838	0.0769	0.7069	1.86967e-10	exonic	Bra001095	nonsynonymous_SNV
A03	14713618	G	C	0\0	1\1	0.8636	0.098	0.7656	1.37173e-14	exonic	Bra001095	nonsynonymous_SNV
A03	14713700	C	T	0\0	1\1	0.7436	0.093	0.6506	1.03025e-09	exonic	Bra001095	nonsynonymous_SNV
A03	14713704	A	T	0\0	1\1	0.7368	0.0851	0.6517	5.78539e-10	exonic	Bra001095	nonsynonymous_SNV
A03	14713757	A	G	0\0	1\1	0.7742	0.0545	0.7197	4.36877e-12	exonic	Bra001095	nonsynonymous_SNV
A03	14713803	T	A	0\0	1\1	0.8158	0.0612	0.7546	1.41185e-13	exonic	Bra001095	nonsynonymous_SNV
A03	14713834	G	C	0\0	1\1	0.8205	0.0909	0.7296	9.74899e-12	exonic	Bra001095	nonsynonymous_SNV
A03	14713901	T	C	0\0	1\1	0.8431	0.0526	0.7905	9.17628e-15	exonic	Bra001095	nonsynonymous_SNV
A03	14730152	C	G	1\1	0\0	0.8281	0.0862	0.7419	1.1061e-17	exonic	Bra001096	nonsynonymous_SNV
A03	14730282	C	G	0\0	1\1	0.8689	0.0893	0.7796	1.07548e-18	exonic	Bra001096	nonsynonymous_SNV
A03	14730308	T	C	1\1	0\0	0.9038	0.0862	0.8176	1.74064e-19	exonic	Bra001096	nonsynonymous_SNV
A03	14730311	C	T	0\0	1\1	0.9074	0.1186	0.7888	1.55267e-18	exonic	Bra001096	nonsynonymous_SNV
A03	14730368	G	C	0\0	1\1	0.9219	0.1194	0.8025	3.15974e-22	exonic	Bra001096	nonsynonymous_SNV
A03	14730380	A	G	1\1	0\0	0.9048	0.0735	0.8313	4.63109e-24	exonic	Bra001096	nonsynonymous_SNV
A03	14730387	C	T	1\1	0\0	0.8596	0.0714	0.7882	7.78332e-21	exonic	Bra001096	nonsynonymous_SNV
A03	14730390	C	G	1\1	0\0	0.8596	0.0725	0.7871	1.15412e-20	exonic	Bra001096	nonsynonymous_SNV
A03	14730409	G	C	1\1	0\0	0.8462	0.0806	0.7656	1.27525e-17	exonic	Bra001096	nonsynonymous_SNV
A03	14730425	G	T	1\1	0\0	0.8302	0.0656	0.7646	9.41687e-18	exonic	Bra001096	nonsynonymous_SNV
A03	14730427	C	G	1\1	0\0	0.8333	0.0656	0.7677	3.58757e-18	exonic	Bra001096	nonsynonymous_SNV
A03	14730435	A	C	1\1	0\0	0.8448	0.082	0.7628	2.29424e-18	exonic	Bra001096	nonsynonymous_SNV
A03	14730437	C	T	0\0	1\1	0.8421	0.0656	0.7765	5.0867e-19	exonic	Bra001096	nonsynonymous_SNV
A03	14730497	G	A	1\1	0\0	0.8475	0.1091	0.7384	2.51095e-16	exonic	Bra001096	nonsynonymous_SNV
A03	14730583	C	A	1\1	0\0	0.8689	0.0923	0.7766	7.28058e-20	exonic	Bra001096	nonsynonymous_SNV
A03	14730998	C	T	1\1	0\0	0.7179	0.0526	0.6653	3.42408e-12	exonic	Bra001096	nonsynonymous_SNV
A03	14731016	C	T	0\0	1\1	0.75	0.0517	0.6983	2.02173e-13	exonic	Bra001096	nonsynonymous_SNV
A03	14731194	G	A	0\0	1\1	0.8182	0.1	0.7182	7.55047e-17	exonic	Bra001096	nonsynonymous_SNV
A03	14731199	C	T	0\0	1\1	0.8302	0.1077	0.7225	4.90751e-16	exonic	Bra001096	nonsynonymous_SNV
A03	14731207	G	C	0\0	1\1	0.8	0.1148	0.6852	2.32692e-14	exonic	Bra001096	nonsynonymous_SNV
A03	14731215	T	A	1\1	0\0	0.7843	0.0952	0.6891	1.85671e-14	exonic	Bra001096	nonsynonymous_SNV
A03	14731216	T	C	1\1	0\0	0.7843	0.0968	0.6875	4.86407e-14	exonic	Bra001096	nonsynonymous_SNV
A03	14731245	G	T	0\0	1\1	0.8571	0.1296	0.7275	5.23031e-15	exonic	Bra001096	nonsynonymous_SNV
A03	14731268	T	G	0\0	1\1	0.8704	0.1148	0.7556	3.24379e-17	exonic	Bra001096	nonsynonymous_SNV
A03	14731291	G	T	1\1	0\0	0.8596	0.0781	0.7815	1.87769e-19	exonic	Bra001096	nonsynonymous_SNV
A03	14731297	T	C	1\1	0\0	0.8704	0.0781	0.7923	1.94904e-19	exonic	Bra001096	nonsynonymous_SNV
A03	14731329	T	C	0\0	1\1	0.8667	0.125	0.7417	1.35327e-17	exonic	Bra001096	nonsynonymous_SNV
A03	14731473	C	T	0\0	1\1	0.8667	0.1356	0.7311	1.38658e-16	exonic	Bra001096	nonsynonymous_SNV
A03	14731477	C	A	1\1	0\0	0.8689	0.1034	0.7655	2.88011e-18	exonic	Bra001096	nonsynonymous_SNV
A03	14731494	A	T	1\1	0\0	0.8793	0.0781	0.8012	1.0074e-20	exonic	Bra001096	nonsynonymous_SNV
A03	14731496	T	C	1\1	0\0	0.8793	0.0781	0.8012	1.0074e-20	exonic	Bra001096	nonsynonymous_SNV
A03	14731565	A	C	1\1	0\0	0.8696	0.0806	0.789	2.25838e-21	exonic	Bra001096	nonsynonymous_SNV
A03	14731634	A	C	1\1	0\0	0.8182	0.0556	0.7626	3.82167e-17	exonic	Bra001096	nonsynonymous_SNV
A03	14731638	T	A	1\1	0\0	0.8214	0.0566	0.7648	4.11723e-17	exonic	Bra001096	nonsynonymous_SNV
A03	14731644	C	T	1\1	0\0	0.807	0.0517	0.7553	6.94075e-18	exonic	Bra001096	nonsynonymous_SNV
A03	14731671	G	C	1\1	0\0	0.8333	0.0339	0.7994	8.03411e-21	exonic	Bra001096	nonsynonymous_SNV
A03	14731791	C	A	0\0	1\1	0.9167	0.1087	0.808	3.02237e-18	exonic	Bra001096	nonsynonymous_SNV
A03	14731810	T	A	0\0	1\1	0.918	0.1346	0.7834	2.42589e-18	exonic	Bra001096	nonsynonymous_SNV
A03	14731828	T	G	1\1	0\0	0.8909	0.1154	0.7755	5.46804e-17	exonic	Bra001096	nonsynonymous_SNV
A03	14731833	C	T	1\1	0\0	0.8909	0.1053	0.7856	5.20905e-18	exonic	Bra001096	nonsynonymous_SNV
A03	14732109	T	C	1\1	0\0	0.8548	0.0345	0.8203	5.52103e-22	exonic	Bra001096	nonsynonymous_SNV
A03	14732125	A	T	0\0	1\1	0.8615	0.0385	0.823	4.05475e-21	exonic	Bra001096	nonsynonymous_SNV
A03	14732172	G	C	1\1	0\0	0.8947	0.0484	0.8463	8.67527e-23	exonic	Bra001096	nonsynonymous_SNV
A03	14741207	G	A	1\1	0\0	0.9474	0.0678	0.8796	4.35385e-24	exonic	Bra001097	nonsynonymous_SNV
A03	14741348	G	T	0\0	1\1	0.9322	0.0893	0.8429	6.57391e-22	exonic	Bra001097	nonsynonymous_SNV
A03	14741419	T	TA	0\0	1\1	0.8814	0.0909	0.7905	1.55267e-18	exonic	Bra001097	frameshift_insertion
A03	14741421	C	A	0\0	1\1	0.8814	0.0926	0.7888	1.55267e-18	exonic	Bra001097	nonsynonymous_SNV
A03	14741583	G	T	0\0	1\1	0.8636	0.0946	0.769	1.28886e-21	exonic	Bra001097	nonsynonymous_SNV
A03	14741708	A	C	0\0	1\1	0.7879	0.0972	0.6907	2.2825e-17	exonic	Bra001097	nonsynonymous_SNV
A03	14745253	C	A	0\0	1\1	0.9111	0.0923	0.8188	4.01118e-19	exonic	Bra001099	nonsynonymous_SNV
A03	14755157	T	A	1\1	0\0	0.8615	0.0758	0.7857	2.25838e-21	exonic	Bra001101	nonsynonymous_SNV
A03	14755249	A	AT	1\1	0\0	0.8478	0.1139	0.7339	1.07834e-16	exonic	Bra001101	frameshift_insertion
A03	14757564	C	G	1\1	0\0	0.9032	0.1207	0.7825	3.29833e-19	exonic	Bra001103	nonsynonymous_SNV
A03	14757634	T	C	0\0	1\1	0.8852	0.1228	0.7624	8.39472e-18	exonic	Bra001103	nonsynonymous_SNV
A03	14758064	T	C	1\1	0\0	0.8485	0.0492	0.7993	1.32436e-21	exonic	Bra001103	nonsynonymous_SNV
A03	14758239	G	T	1\1	0\0	0.8421	0.0816	0.7605	2.34567e-13	exonic	Bra001103	nonsynonymous_SNV
A03	14762029	A	T	0\0	1\1	0.7463	0.098	0.6483	6.54468e-13	exonic	Bra001104	nonsynonymous_SNV
A03	14762278	G	T	1\1	0\0	0.8431	0.0588	0.7843	1.48979e-19	exonic	Bra001104	nonsynonymous_SNV
A03	14762471	C	T	1\1	0\0	0.8929	0.0909	0.802	4.05853e-22	exonic	Bra001104	nonsynonymous_SNV
A03	14762501	T	C	1\1	0\0	0.8846	0.1139	0.7707	1.2034e-19	exonic	Bra001104	nonsynonymous_SNV
A03	14762528	A	T	1\1	0\0	0.9375	0.1053	0.8322	7.93231e-22	exonic	Bra001104	nonsynonymous_SNV
A03	14762530	C	A	1\1	0\0	0.9574	0.0822	0.8752	7.32971e-24	exonic	Bra001104	nonsynonymous_SNV
A03	14762531	C	G	1\1	0\0	0.9574	0.0822	0.8752	7.32971e-24	exonic	Bra001104	nonsynonymous_SNV
A03	14762534	T	C	1\1	0\0	0.9583	0.0822	0.8761	3.28664e-24	exonic	Bra001104	nonsynonymous_SNV
A03	14762565	T	G	1\1	0\0	0.9242	0.0921	0.8321	6.62083e-26	exonic	Bra001104	nonsynonymous_SNV
A03	14762572	C	G	1\1	0\0	0.9254	0.0649	0.8605	1.84076e-28	exonic	Bra001104	nonsynonymous_SNV
A03	14762588	T	G	1\1	0\0	0.9	0.0423	0.8577	4.54955e-26	exonic	Bra001104	nonsynonymous_SNV
A03	14762591	A	G	1\1	0\0	0.8814	0.0423	0.8391	9.55197e-25	exonic	Bra001104	nonsynonymous_SNV
A03	14762594	G	A	1\1	0\0	0.8814	0.0411	0.8403	3.51714e-25	exonic	Bra001104	nonsynonymous_SNV
A03	14762596	G	C	1\1	0\0	0.8814	0.0411	0.8403	3.51714e-25	exonic	Bra001104	nonsynonymous_SNV
A03	14763052	T	G	0\0	1\1	0.9216	0.1094	0.8122	7.8067e-20	exonic	Bra001104	nonsynonymous_SNV
A03	14763157	C	A	1\1	0\0	0.8367	0.05	0.7867	2.36658e-18	exonic	Bra001104	nonsynonymous_SNV
A03	14763892	A	G	1\1	0\0	0.8382	0.0597	0.7785	8.69451e-22	exonic	Bra001104	nonsynonymous_SNV
A03	14810804	T	C	1\1	0\0	0.94	0.0303	0.9097	2.75407e-26	exonic	Bra001112	nonsynonymous_SNV
A03	14810814	C	T	1\1	0\0	0.9245	0.0312	0.8933	1.25874e-25	exonic	Bra001112	nonsynonymous_SNV
A03	14817212	A	C,T	1\1	2\2	0.9062	0.0556	0.8506	9.26649e-23	exonic	Bra001113	nonsynonymous_SNV
A03	14824922	G	C	1\1	0\0	0.9636	0.0625	0.9011	3.58516e-26	exonic	Bra001113	nonsynonymous_SNV
A03	14833243	G	A	1\1	0\0	0.9375	0.0161	0.9214	6.98074e-30	exonic	Bra001115	nonsynonymous_SNV
A03	14833258	G	T	1\1	0\0	0.9516	0.0152	0.9364	1.3368e-31	exonic	Bra001115	nonsynonymous_SNV
A03	14833262	T	C	0\0	1\1	0.9516	0.0149	0.9367	7.25859e-32	exonic	Bra001115	nonsynonymous_SNV
A03	14833819	C	A	1\1	0\0	0.9273	0	0.9273	2.49691e-27	exonic	Bra001115	nonsynonymous_SNV
A03	14835105	G	C	1\1	0\0	0.8372	0.0588	0.7784	1.99503e-15	exonic	Bra001116	nonsynonymous_SNV
A03	14835852	T	C	1\1	0\0	0.8939	0.0161	0.8778	2.65298e-27	exonic	Bra001116	nonsynonymous_SNV
A03	14835878	T	C	1\1	0\0	0.88	0.0274	0.8526	2.75688e-24	exonic	Bra001116	nonsynonymous_SNV
A03	14835879	C	T	1\1	0\0	0.88	0.0274	0.8526	2.75688e-24	exonic	Bra001116	nonsynonymous_SNV
A03	14835893	A	C	1\1	0\0	0.88	0.0286	0.8514	1.04825e-23	exonic	Bra001116	nonsynonymous_SNV
A03	14835894	A	G	1\1	0\0	0.88	0.029	0.851	1.65139e-23	exonic	Bra001116	nonsynonymous_SNV
A03	14836431	A	G	1\1	0\0	0.9362	0.0135	0.9227	3.34655e-28	exonic	Bra001116	nonsynonymous_SNV
A03	14836479	A	G	1\1	0\0	0.9231	0	0.9231	2.21214e-26	exonic	Bra001116	nonsynonymous_SNV
A03	14836566	G	A	1\1	0\0	0.8696	0.0225	0.8471	2.22319e-25	exonic	Bra001116	nonsynonymous_SNV
A03	14836595	G	GGTTA	1\1	0\0	0.875	0.0238	0.8512	4.43305e-23	exonic	Bra001116	frameshift_insertion
A03	14836729	A	G	1\1	0\0	0.9318	0.023	0.9088	6.56468e-28	exonic	Bra001116	nonsynonymous_SNV
A03	14837216	G	C	1\1	0\0	0.9111	0.0508	0.8603	1.04552e-20	exonic	Bra001116	nonsynonymous_SNV
A03	14838480	A	G	1\1	0\0	0.9032	0.0351	0.8681	2.45841e-24	exonic	Bra001117	nonsynonymous_SNV
A03	14838564	A	G	0\0	1\1	0.9344	0.0794	0.855	4.85211e-24	exonic	Bra001117	nonsynonymous_SNV
A03	14838625	A	G	1\1	0\0	0.8837	0.069	0.8147	8.5215e-18	exonic	Bra001117	nonsynonymous_SNV
A03	14838636	G	A	1\1	0\0	0.8723	0.0714	0.8009	1.17422e-17	exonic	Bra001117	nonsynonymous_SNV
A03	14838637	C	T	0\0	1\1	0.8723	0.0714	0.8009	1.17422e-17	exonic	Bra001117	nonsynonymous_SNV
A03	14838664	A	G	0\0	1\1	0.8776	0.0385	0.8391	1.69415e-19	exonic	Bra001117	nonsynonymous_SNV
A03	14838801	G	A	1\1	0\0	0.9375	0.0794	0.8581	4.13099e-25	exonic	Bra001117	nonsynonymous_SNV
A03	14848632	A	T	1\1	0\0	0.9143	0.0345	0.8798	1.00787e-26	exonic	Bra001120	nonsynonymous_SNV
A03	14849236	G	C	1\1	0\0	0.9394	0.0204	0.919	1.93317e-26	exonic	Bra001120	nonsynonymous_SNV
A03	14849910	C	A	1\1	0\0	0.9048	0.0274	0.8774	9.85385e-29	exonic	Bra001120	nonsynonymous_SNV
A03	14850814	C	T	1\1	0\0	0.9062	0	0.9062	1.61287e-21	exonic	Bra001121	nonsynonymous_SNV
A03	14851021	C	G	1\1	0\0	0.8889	0.0154	0.8735	2.86768e-23	exonic	Bra001121	nonsynonymous_SNV
A03	14851148	G	C	1\1	0\0	0.75	0.0175	0.7325	6.49982e-11	exonic	Bra001121	nonsynonymous_SNV
A03	14855793	G	C	1\1	0\0	0.9091	0	0.9091	4.71882e-25	exonic	Bra001123	nonsynonymous_SNV
A03	14866927	A	G	1\1	0\0	0.9298	0.0676	0.8622	7.93405e-26	exonic	Bra001124	nonsynonymous_SNV
A03	14867304	G	A	1\1	0\0	0.9189	0.0462	0.8727	4.02363e-20	exonic	Bra001124	nonsynonymous_SNV
A03	14867379	C	T	1\1	0\0	0.9091	0.0469	0.8622	2.13763e-21	exonic	Bra001124	nonsynonymous_SNV
A03	14867428	A	T	1\1	0\0	0.8958	0.0333	0.8625	5.44724e-22	exonic	Bra001124	nonsynonymous_SNV
A03	14867471	A	G	1\1	0\0	0.9118	0	0.9118	4.09235e-22	exonic	Bra001124	nonsynonymous_SNV
A03	14867472	C	T	1\1	0\0	0.9062	0	0.9062	2.31098e-21	exonic	Bra001124	nonsynonymous_SNV
A03	14867474	A	T	1\1	0\0	0.9062	0.0159	0.8903	6.6283e-20	exonic	Bra001124	nonsynonymous_SNV
A03	14867481	C	A	1\1	0\0	0.9189	0	0.9189	1.338e-23	exonic	Bra001124	nonsynonymous_SNV
A03	14867498	T	C	1\1	0\0	0.8929	0	0.8929	5.43154e-19	exonic	Bra001124	nonsynonymous_SNV
A03	14867508	T	C	1\1	0\0	0.9	0	0.9	5.89943e-20	exonic	Bra001124	nonsynonymous_SNV
A03	14867627	A	G	1\1	0\0	0.898	0.0385	0.8595	1.89737e-20	exonic	Bra001124	nonsynonymous_SNV
A03	14867667	C	T	1\1	0\0	0.8936	0.0164	0.8772	3.5265e-23	exonic	Bra001124	nonsynonymous_SNV
A03	14867712	T	C	1\1	0\0	0.8936	0.0154	0.8782	5.22989e-24	exonic	Bra001124	nonsynonymous_SNV
A03	14868008	T	G	1\1	0\0	0.8929	0	0.8929	1.76826e-27	exonic	Bra001124	nonsynonymous_SNV
A03	14868024	A	G	1\1	0\0	0.8723	0	0.8723	1.59417e-23	exonic	Bra001124	nonsynonymous_SNV
A03	14868072	G	A	1\1	0\0	0.9333	0.0172	0.9161	4.18304e-24	exonic	Bra001124	nonsynonymous_SNV
A03	14868083	A	G	1\1	0\0	0.9348	0.0169	0.9179	1.11878e-24	exonic	Bra001124	nonsynonymous_SNV
A03	14868978	A	G	1\1	0\0	0.931	0.0469	0.8841	6.21462e-26	exonic	Bra001125	nonsynonymous_SNV
A03	14876392	T	A	1\1	0\0	0.9423	0.0513	0.891	3.03513e-27	exonic	Bra001126	nonsynonymous_SNV
A03	14878853	G	A	1\1	0\0	0.8657	0.0308	0.8349	4.14213e-25	exonic	Bra001127	nonsynonymous_SNV
A03	14879636	T	G	1\1	0\0	0.96	0.0506	0.9094	1.13561e-34	exonic	Bra001128	nonsynonymous_SNV
A03	14880475	A	G	1\1	0\0	0.9589	0.029	0.9299	6.02117e-34	exonic	Bra001128	nonsynonymous_SNV
A03	14880703	G	C	1\1	0\0	0.9434	0.0156	0.9278	3.19163e-28	exonic	Bra001128	nonsynonymous_SNV
A03	14880706	A	C	1\1	0\0	0.9423	0.0492	0.8931	1.46391e-24	exonic	Bra001128	nonsynonymous_SNV
A03	14880711	C	T	1\1	0\0	0.9423	0.0164	0.9259	3.6469e-27	exonic	Bra001128	nonsynonymous_SNV
A03	14880720	G	C	1\1	0\0	0.9615	0.0159	0.9456	5.6244e-29	exonic	Bra001128	nonsynonymous_SNV
A03	14880724	G	A	1\1	0\0	0.9608	0.0164	0.9444	3.77257e-28	exonic	Bra001128	nonsynonymous_SNV
A03	14880745	A	C	1\1	0\0	0.9608	0.0448	0.916	5.73521e-27	exonic	Bra001128	nonsynonymous_SNV
A03	14880756	C	A	1\1	0\0	0.9783	0.0625	0.9158	5.68983e-25	exonic	Bra001128	nonsynonymous_SNV
A03	14880757	T	G	1\1	0\0	0.9783	0.0635	0.9148	9.6193e-25	exonic	Bra001128	nonsynonymous_SNV
A03	14880784	T	C	1\1	0\0	0.9184	0.0476	0.8708	6.74088e-23	exonic	Bra001128	nonsynonymous_SNV
A03	14880792	C	T	1\1	0\0	0.9048	0.0667	0.8381	6.68492e-19	exonic	Bra001128	nonsynonymous_SNV
A03	14880923	C	A	1\1	0\0	0.8	0.0133	0.7867	4.58626e-17	exonic	Bra001128	nonsynonymous_SNV
A03	14880925	C	G	1\1	0\0	0.8	0.0133	0.7867	4.58626e-17	exonic	Bra001128	nonsynonymous_SNV
A03	14880927	G	T	1\1	0\0	0.8	0.0135	0.7865	5.93947e-17	exonic	Bra001128	nonsynonymous_SNV
A03	14880929	A	G	1\1	0\0	0.7742	0.027	0.7472	2.38787e-15	exonic	Bra001128	nonsynonymous_SNV
A03	14880930	G	C	1\1	0\0	0.7742	0.0132	0.761	1.20585e-16	exonic	Bra001128	nonsynonymous_SNV
A03	14880940	T	A	1\1	0\0	0.75	0.0139	0.7361	1.02492e-15	exonic	Bra001128	nonsynonymous_SNV
A03	14880943	C	A	1\1	0\0	0.7576	0.0135	0.7441	1.96657e-16	exonic	Bra001128	nonsynonymous_SNV
A03	14880989	A	G	1\1	0\0	0.8889	0.0519	0.837	6.18455e-28	exonic	Bra001128	nonsynonymous_SNV
A03	14881001	G	A	1\1	0\0	0.8906	0.0556	0.835	2.22533e-25	exonic	Bra001128	nonsynonymous_SNV
A03	14881085	A	G	1\1	0\0	0.8971	0.0449	0.8522	2.08112e-30	exonic	Bra001128	nonsynonymous_SNV
A03	14881086	C	A	1\1	0\0	0.8824	0.0455	0.8369	3.66398e-29	exonic	Bra001128	nonsynonymous_SNV
A03	14881115	C	G	1\1	0\0	0.8871	0.0667	0.8204	1.61663e-26	exonic	Bra001128	nonsynonymous_SNV
A03	14881147	C	A	1\1	0\0	0.8873	0.0833	0.804	3.50814e-26	exonic	Bra001128	nonsynonymous_SNV
A03	14881151	G	C	1\1	0\0	0.8919	0.0833	0.8086	4.804e-27	exonic	Bra001128	nonsynonymous_SNV
A03	14881292	C	G	1\1	0\0	0.871	0.0139	0.8571	1.73385e-19	exonic	Bra001128	nonsynonymous_SNV
A03	14881344	C	A	1\1	0\0	0.931	0.0725	0.8585	5.8623e-25	exonic	Bra001128	nonsynonymous_SNV
A03	14881407	T	C	1\1	0\0	0.9273	0.0833	0.844	8.64581e-24	exonic	Bra001128	nonsynonymous_SNV
A03	14881416	G	T	1\1	0\0	0.9245	0.0833	0.8412	3.72238e-23	exonic	Bra001128	nonsynonymous_SNV
A03	14881419	G	C	1\1	0\0	0.9245	0.0822	0.8423	2.28513e-23	exonic	Bra001128	nonsynonymous_SNV
A03	14881528	A	T	1\1	0\0	0.8871	0.0435	0.8436	3.44004e-25	exonic	Bra001128	nonsynonymous_SNV
A03	14881942	T	A	1\1	0\0	0.9322	0.0506	0.8816	1.23104e-28	exonic	Bra001128	nonsynonymous_SNV
A03	14891681	G	T	1\1	0\0	0.9219	0.0645	0.8574	1.41755e-24	exonic	Bra001129	nonsynonymous_SNV
A03	14909275	T	A	1\1	0\0	0.963	0.058	0.905	2.64711e-27	exonic	Bra001132	nonsynonymous_SNV
A03	14909289	T	C	1\1	0\0	0.9796	0.0417	0.9379	6.71405e-29	exonic	Bra001132	nonsynonymous_SNV
A03	14909314	C	T	1\1	0\0	0.9841	0.0423	0.9418	2.55174e-33	exonic	Bra001132	nonsynonymous_SNV
A03	14909319	G	A	1\1	0\0	0.9841	0.0441	0.94	1.701e-32	exonic	Bra001132	nonsynonymous_SNV
A03	14917388	G	A	1\1	0\0	0.9385	0.0185	0.92	8.37441e-28	exonic	Bra001135	nonsynonymous_SNV
A03	14917818	G	GTTGCACCACCAGATCTACCCAAA	1\1	0\0	0.875	0	0.875	6.57208e-25	exonic	Bra001135	frameshift_insertion
A03	14918364	C	T	0\0	1\1	0.9149	0.0149	0.9	1.49808e-25	exonic	Bra001135	nonsynonymous_SNV
A03	14918378	G	A	0\0	1\1	0.9388	0.0263	0.9125	5.0352e-28	exonic	Bra001135	nonsynonymous_SNV
A03	14921433	T	A	0\0	1\1	0.9677	0.1026	0.8651	2.8923e-20	exonic	Bra001136	nonsynonymous_SNV
A03	14922331	G	A	0\0	1\1	0.9592	0.0328	0.9264	4.18941e-26	exonic	Bra001136	nonsynonymous_SNV
A03	14922509	G	C	1\1	0\0	0.9259	0.0317	0.8942	1.03759e-25	exonic	Bra001136	nonsynonymous_SNV
A03	14924488	C	T	0\0	1\1	0.9	0.0597	0.8403	6.21318e-22	exonic	Bra001137	nonsynonymous_SNV
A03	14924494	C	A	0\0	1\1	0.9038	0.0597	0.8441	1.38363e-22	exonic	Bra001137	nonsynonymous_SNV
A03	14924503	T	C	0\0	1\1	0.9107	0.0645	0.8462	1.25451e-22	exonic	Bra001137	nonsynonymous_SNV
A03	14926823	A	T	0\0	1\1	1	0.0132	0.9868	2.97994e-37	exonic	Bra001138	nonsynonymous_SNV
A03	14927003	T	C	0\0	1\1	0.9821	0.0385	0.9436	9.48077e-33	exonic	Bra001138	nonsynonymous_SNV
A03	14927077	C	A	0\0	1\1	1	0.0597	0.9403	2.54014e-31	exonic	Bra001138	nonsynonymous_SNV
A03	14927078	T	C	0\0	1\1	1	0.0597	0.9403	2.54014e-31	exonic	Bra001138	nonsynonymous_SNV
A03	14931934	G	C	1\1	0\0	0.98	0	0.98	3.34588e-26	exonic	Bra001139	nonsynonymous_SNV
A03	14931979	G	C	1\1	0\0	0.9821	0	0.9821	9.62106e-30	exonic	Bra001139	nonsynonymous_SNV
A03	14947074	G	C	0\0	1\1	0.971	0.04	0.931	2.6863e-28	exonic	Bra001140	nonsynonymous_SNV
A03	14947364	C	G	1\1	0\0	0.9552	0	0.9552	3.30669e-24	exonic	Bra001140	nonsynonymous_SNV
A03	14947418	G	T	1\1	0\0	0.9815	0	0.9815	7.10184e-26	exonic	Bra001140	nonsynonymous_SNV
A03	14947420	G	A	1\1	0\0	0.9811	0	0.9811	1.23625e-25	exonic	Bra001140	nonsynonymous_SNV
A03	14947865	G	A	1\1	0\0	0.9583	0.037	0.9213	4.81889e-24	exonic	Bra001140	nonsynonymous_SNV
A03	14948986	G	C	1\1	0\0	0.9828	0.0164	0.9664	7.57433e-32	exonic	Bra001141	nonsynonymous_SNV
A03	14949087	G	A	0\0	1\1	0.9483	0.0161	0.9322	2.58225e-29	exonic	Bra001141	nonsynonymous_SNV
A03	14950902	G	C	0\0	1\1	0.9831	0.0395	0.9436	2.59019e-33	exonic	Bra001142	nonsynonymous_SNV
A03	14950971	T	C	0\0	1\1	0.9851	0.0519	0.9332	6.47814e-35	exonic	Bra001142	nonsynonymous_SNV
A03	14968740	G	T	1\1	0\0	0.9403	0	0.9403	2.54014e-31	exonic	Bra001146	nonsynonymous_SNV
A03	14968965	A	T	0\0	1\1	0.9683	0	0.9683	7.82321e-31	exonic	Bra001146	nonsynonymous_SNV
A03	14969015	T	G	0\0	1\1	0.9714	0	0.9714	7.22154e-32	exonic	Bra001146	nonsynonymous_SNV
A03	14969492	A	G	0\0	1\1	1	0	1	3.33948e-38	exonic	Bra001146	nonsynonymous_SNV
A03	14969672	A	G	0\0	1\1	1	0	1	2.50094e-39	exonic	Bra001146	nonsynonymous_SNV
A03	14970315	G	A	0\0	1\1	1	0	1	2.13172e-41	exonic	Bra001146	nonsynonymous_SNV
A03	14970333	A	C	0\0	1\1	1	0	1	8.46597e-41	exonic	Bra001146	nonsynonymous_SNV
A03	14970502	A	C	0\0	1\1	1	0	1	2.10377e-38	exonic	Bra001146	nonsynonymous_SNV
A03	14970518	C	A	0\0	1\1	1	0	1	9.81356e-37	exonic	Bra001146	nonsynonymous_SNV
A03	14970541	G	A	0\0	1\1	1	0	1	3.36185e-40	exonic	Bra001146	nonsynonymous_SNV
A03	14970580	A	G	0\0	1\1	1	0	1	6.3558e-42	exonic	Bra001146	nonsynonymous_SNV
A03	14970715	A	G	1\1	0\0	1	0	1	7.40785e-36	exonic	Bra001146	nonsynonymous_SNV
A03	14970838	C	T	0\0	1\1	1	0	1	1.70564e-40	exonic	Bra001146	nonsynonymous_SNV
A03	14970938	A	G	0\0	1\1	0.9848	0	0.9848	4.7815e-34	exonic	Bra001146	nonsynonymous_SNV
A03	14973009	G	A	0\0	1\1	0.9483	0	0.9483	8.05603e-29	exonic	Bra001147	nonsynonymous_SNV
A03	14973015	G	A	0\0	1\1	0.95	0	0.95	4.41932e-29	exonic	Bra001147	nonsynonymous_SNV
A03	14973016	C	A	0\0	1\1	0.9683	0	0.9683	1.77538e-31	exonic	Bra001147	nonsynonymous_SNV
A03	14973067	T	A	0\0	1\1	0.9815	0	0.9815	7.08974e-29	exonic	Bra001147	nonsynonymous_SNV
A03	14973069	A	C	0\0	1\1	0.9811	0	0.9811	6.69587e-29	exonic	Bra001147	nonsynonymous_SNV
A03	14973076	G	C	0\0	1\1	0.9808	0	0.9808	7.04295e-31	exonic	Bra001147	nonsynonymous_SNV
A03	14973245	C	T	0\0	1\1	0.9677	0	0.9677	1.45094e-36	exonic	Bra001147	nonsynonymous_SNV
A03	14974376	T	G	0\0	1\1	0.9706	0	0.9706	5.25468e-26	exonic	Bra001147	nonsynonymous_SNV
A03	14974386	T	C	0\0	1\1	0.973	0	0.973	4.26119e-28	exonic	Bra001147	nonsynonymous_SNV
A03	14974563	T	C	0\0	1\1	0.9574	0	0.9574	1.43734e-29	exonic	Bra001147	nonsynonymous_SNV
A03	14974629	T	C	0\0	1\1	0.9259	0	0.9259	1.54306e-28	exonic	Bra001147	nonsynonymous_SNV
A03	14975361	A	G	0\0	1\1	0.9661	0	0.9661	3.91451e-32	exonic	Bra001147	nonsynonymous_SNV
A03	14975747	A	G	0\0	1\1	0.9831	0	0.9831	1.44989e-35	exonic	Bra001147	nonsynonymous_SNV
A03	14975945	A	G	0\0	1\1	0.9831	0	0.9831	1.78197e-34	exonic	Bra001147	nonsynonymous_SNV
A03	14976005	A	G	0\0	1\1	0.9841	0	0.9841	1.6706e-34	exonic	Bra001147	nonsynonymous_SNV
A03	14976028	T	A	0\0	1\1	1	0	1	1.15285e-34	exonic	Bra001147	nonsynonymous_SNV
A03	14976530	C	T	0\0	1\1	0.9153	0	0.9153	6.26071e-28	exonic	Bra001148	nonsynonymous_SNV
A03	14976647	C	T	0\0	1\1	0.95	0	0.95	5.88161e-25	exonic	Bra001148	nonsynonymous_SNV
A03	14976656	C	G	0\0	1\1	0.925	0	0.925	3.09433e-23	exonic	Bra001148	nonsynonymous_SNV
A03	14977392	G	A	0\0	1\1	0.9344	0	0.9344	1.18145e-26	exonic	Bra001148	nonsynonymous_SNV
A03	14977628	T	A	0\0	1\1	1	0	1	1.01769e-30	exonic	Bra001148	nonsynonymous_SNV
A03	14977896	A	T	0\0	1\1	0.9818	0	0.9818	8.93384e-30	exonic	Bra001148	nonsynonymous_SNV
A03	14978220	T	C	1\1	0\0	0.9574	0	0.9574	1.23393e-30	exonic	Bra001148	nonsynonymous_SNV
A03	14978221	A	T	1\1	0\0	0.9565	0	0.9565	1.94278e-30	exonic	Bra001148	nonsynonymous_SNV
A03	14978369	G	A	1\1	0\0	0.9808	0	0.9808	1.96056e-32	exonic	Bra001148	nonsynonymous_SNV
A03	14978390	A	T	1\1	0\0	0.9649	0	0.9649	2.30226e-33	exonic	Bra001148	nonsynonymous_SNV
A03	14978438	A	G	1\1	0\0	0.92	0	0.92	5.92861e-27	exonic	Bra001148	nonsynonymous_SNV
A03	14978496	G	T	1\1	0\0	0.9189	0.0182	0.9007	1.44102e-20	exonic	Bra001148	nonsynonymous_SNV
A03	14978502	T	C	1\1	0\0	0.9268	0	0.9268	1.03474e-22	exonic	Bra001148	nonsynonymous_SNV
A03	14978516	G	A	1\1	0\0	0.9348	0	0.9348	7.70603e-26	exonic	Bra001148	nonsynonymous_SNV
A03	14978517	T	C	1\1	0\0	0.9348	0.0175	0.9173	3.22497e-24	exonic	Bra001148	nonsynonymous_SNV
A03	14978534	G	A	1\1	0\0	0.9583	0	0.9583	1.41662e-27	exonic	Bra001148	nonsynonymous_SNV
A03	14978573	A	C	1\1	0\0	0.9672	0	0.9672	1.26682e-30	exonic	Bra001148	nonsynonymous_SNV
A03	14978667	T	TC	1\1	0\0	0.92	0	0.92	9.25003e-23	exonic	Bra001148	frameshift_insertion
A03	14978669	GTT	G	1\1	0\0	0.92	0	0.92	3.07437e-22	exonic	Bra001148	frameshift_deletion
A03	14978674	C	CA	1\1	0\0	0.92	0	0.92	1.12124e-21	exonic	Bra001148	frameshift_insertion
A03	14978889	C	A	1\1	0\0	0.9444	0	0.9444	5.50553e-32	exonic	Bra001148	nonsynonymous_SNV
A03	14978909	G	T	1\1	0\0	0.9481	0	0.9481	1.53121e-34	exonic	Bra001148	nonsynonymous_SNV
A03	14979057	G	C	1\1	0\0	0.9672	0	0.9672	2.08921e-34	exonic	Bra001148	nonsynonymous_SNV
A03	14979067	C	A	1\1	0\0	0.9552	0	0.9552	5.12372e-34	exonic	Bra001148	nonsynonymous_SNV
A03	14993011	A	G	1\1	0\0	0.9107	0	0.9107	3.07158e-31	exonic	Bra001150	nonsynonymous_SNV
A03	14993019	G	T	1\1	0\0	0.9091	0	0.9091	4.49767e-31	exonic	Bra001150	nonsynonymous_SNV
A03	14993067	A	G	1\1	0\0	0.9492	0	0.9492	3.80596e-32	exonic	Bra001150	nonsynonymous_SNV
A03	14993161	C	T	1\1	0\0	0.98	0	0.98	3.05389e-31	exonic	Bra001150	nonsynonymous_SNV
A03	14993202	A	G	1\1	0\0	0.9773	0	0.9773	4.59775e-29	exonic	Bra001150	nonsynonymous_SNV
A03	14993219	G	T	1\1	0\0	0.9545	0	0.9545	6.81258e-27	exonic	Bra001150	nonsynonymous_SNV
A03	14994450	G	A	1\1	0\0	0.9846	0.0159	0.9687	2.61887e-34	exonic	Bra001151	nonsynonymous_SNV
A03	14995482	G	A	1\1	0\0	0.9804	0	0.9804	1.42499e-32	exonic	Bra001151	nonsynonymous_SNV
A03	14995483	T	C	1\1	0\0	0.9792	0	0.9792	1.77998e-31	exonic	Bra001151	nonsynonymous_SNV
A03	14995494	T	G	1\1	0\0	0.9815	0	0.9815	7.07289e-34	exonic	Bra001151	nonsynonymous_SNV
A03	14995513	C	T	1\1	0\0	0.9677	0	0.9677	1.57967e-35	exonic	Bra001151	nonsynonymous_SNV
A03	15000775	T	G	0\0	1\1	0.9692	0.0152	0.954	7.61982e-34	exonic	Bra001153	nonsynonymous_SNV
A03	15010608	T	C	1\1	0\0	0.9531	0	0.9531	4.00023e-33	exonic	Bra001157	nonsynonymous_SNV
A03	15010664	T	G	1\1	0\0	0.9655	0	0.9655	1.05611e-34	exonic	Bra001157	nonsynonymous_SNV
A03	15011642	C	T	1\1	0\0	0.9808	0	0.9808	1.31309e-30	exonic	Bra001157	nonsynonymous_SNV
A03	15014334	A	G	1\1	0\0	0.9688	0	0.9688	2.43305e-35	exonic	Bra001158	nonsynonymous_SNV
A03	15014708	T	C	1\1	0\0	0.9828	0	0.9828	1.71235e-37	exonic	Bra001158	nonsynonymous_SNV
A03	15015052	C	T	1\1	0\0	0.9538	0	0.9538	6.80303e-36	exonic	Bra001158	nonsynonymous_SNV
A03	15015055	C	T	1\1	0\0	0.9531	0	0.9531	4.7434e-35	exonic	Bra001158	nonsynonymous_SNV
A03	15018610	G	C	1\1	0\0	0.98	0.0139	0.9661	6.79133e-32	exonic	Bra001159	nonsynonymous_SNV
A03	15021434	C	G	1\1	0\0	0.9062	0	0.9062	2.39981e-43	exonic	Bra001160	nonsynonymous_SNV
A03	15021655	C	G	1\1	0\0	0.9833	0	0.9833	1.27931e-35	exonic	Bra001160	nonsynonymous_SNV
A03	15021660	G	A	1\1	0\0	0.9841	0	0.9841	5.42772e-36	exonic	Bra001160	nonsynonymous_SNV
A03	15021837	A	C	1\1	0\0	0.9796	0	0.9796	2.03759e-33	exonic	Bra001160	nonsynonymous_SNV
A03	15021844	C	G	1\1	0\0	0.9792	0.0132	0.966	5.67077e-32	exonic	Bra001160	nonsynonymous_SNV
A03	15021845	G	T	1\1	0\0	0.9792	0.026	0.9532	8.56067e-31	exonic	Bra001160	nonsynonymous_SNV
A03	15021847	C	G	1\1	0\0	0.9792	0	0.9792	2.25375e-32	exonic	Bra001160	nonsynonymous_SNV
A03	15021859	G	A	1\1	0\0	1	0	1	7.11954e-43	exonic	Bra001160	nonsynonymous_SNV
A03	15021901	T	C	1\1	0\0	0.9844	0.1571	0.8273	2.39029e-25	exonic	Bra001160	nonsynonymous_SNV
A03	15021909	C	T	1\1	0\0	0.9831	0.1528	0.8303	1.16936e-24	exonic	Bra001160	nonsynonymous_SNV
A03	15021910	A	G	1\1	0\0	0.9831	0	0.9831	2.37103e-36	exonic	Bra001160	nonsynonymous_SNV
A03	15022047	G	C	1\1	0\0	1	0	1	7.49257e-34	exonic	Bra001160	nonsynonymous_SNV
A03	15022060	A	G	1\1	0\0	1	0	1	2.37845e-33	exonic	Bra001160	nonsynonymous_SNV
A03	15028938	A	G	1\1	0\0	0.9672	0	0.9672	1.16113e-29	exonic	Bra001161	nonsynonymous_SNV
A03	15030657	T	A	1\1	0\0	1	0	1	4.89024e-14	exonic	Bra001162	nonsynonymous_SNV
A03	15030677	A	G	1\1	0\0	0.9333	0	0.9333	1.53276e-13	exonic	Bra001162	nonsynonymous_SNV
A03	15030698	A	G	1\1	0\0	0.8125	0	0.8125	1.1798e-11	exonic	Bra001162	nonsynonymous_SNV
A03	15030723	C	T	1\1	0\0	0.7647	0	0.7647	1.87993e-11	exonic	Bra001162	nonsynonymous_SNV
A03	15030728	G	C	1\1	0\0	0.7647	0	0.7647	2.27411e-11	exonic	Bra001162	nonsynonymous_SNV
A03	15031485	T	C	1\1	0\0	0.9375	0	0.9375	8.94559e-20	exonic	Bra001162	nonsynonymous_SNV
A03	15031492	C	A	1\1	0\0	0.9429	0	0.9429	3.98266e-21	exonic	Bra001162	nonsynonymous_SNV
A03	15031497	C	G	1\1	0\0	0.9459	0	0.9459	2.16527e-21	exonic	Bra001162	nonsynonymous_SNV
A03	15031521	T	C	1\1	0\0	0.9143	0.0204	0.8939	1.30574e-18	exonic	Bra001162	nonsynonymous_SNV
A03	15031522	T	A	1\1	0\0	0.9143	0	0.9143	2.61338e-20	exonic	Bra001162	nonsynonymous_SNV
A03	15031524	A	T	1\1	0\0	0.9143	0	0.9143	4.19127e-20	exonic	Bra001162	nonsynonymous_SNV
A03	15032372	T	A	1\1	0\0	0.8182	0	0.8182	1.24549e-15	exonic	Bra001162	nonsynonymous_SNV
A03	15032534	T	A	1\1	0\0	0.8947	0	0.8947	1.2711e-22	exonic	Bra001162	nonsynonymous_SNV
A03	15032559	T	A	1\1	0\0	0.925	0	0.925	3.58537e-27	exonic	Bra001162	nonsynonymous_SNV
A03	15032601	C	T	1\1	0\0	0.963	0	0.963	1.06814e-37	exonic	Bra001162	nonsynonymous_SNV
A03	15032628	C	T	1\1	0\0	0.9091	0	0.9091	2.08855e-26	exonic	Bra001162	nonsynonymous_SNV
A03	15032636	A	T	1\1	0\0	0.9091	0	0.9091	5.81689e-27	exonic	Bra001162	nonsynonymous_SNV
A03	15032640	T	C	1\1	0\0	0.9091	0	0.9091	2.77119e-27	exonic	Bra001162	nonsynonymous_SNV
A03	15032646	C	T	1\1	0\0	0.9091	0	0.9091	2.17309e-27	exonic	Bra001162	nonsynonymous_SNV
A03	15032673	T	G	1\1	0\0	0.9231	0	0.9231	1.54935e-23	exonic	Bra001162	nonsynonymous_SNV
A03	15032849	G	T	1\1	0\0	1	0	1	4.21718e-30	exonic	Bra001162	nonsynonymous_SNV
A03	15033822	T	A	1\1	0\0	0.8333	0.0649	0.7684	3.4597e-08	exonic	Bra001162	nonsynonymous_SNV
A03	15033869	C	T	1\1	0\0	0.8947	0	0.8947	4.52533e-17	exonic	Bra001162	nonsynonymous_SNV
A03	15034141	C	T	1\1	0\0	1	0	1	1.64083e-23	exonic	Bra001162	nonsynonymous_SNV
A03	15034194	T	A	1\1	0\0	0.7391	0	0.7391	1.48394e-23	exonic	Bra001162	nonsynonymous_SNV
A03	15034590	T	A	1\1	0\0	0.92	0	0.92	2.12426e-22	exonic	Bra001162	nonsynonymous_SNV
A03	15036787	A	T	1\1	0\0	0.9831	0	0.9831	3.39689e-34	exonic	Bra001163	nonsynonymous_SNV
A03	15036861	A	C	1\1	0\0	0.9688	0	0.9688	4.6123e-32	exonic	Bra001163	nonsynonymous_SNV
A03	15037201	C	A	1\1	0\0	0.9459	0	0.9459	1.44736e-24	exonic	Bra001163	nonsynonymous_SNV
A03	15037216	C	T	1\1	0\0	0.9535	0	0.9535	1.34065e-27	exonic	Bra001163	nonsynonymous_SNV
A03	15037224	G	T	1\1	0\0	0.9583	0	0.9583	2.19122e-30	exonic	Bra001163	nonsynonymous_SNV
A03	15037228	G	C	1\1	0\0	0.9574	0	0.9574	5.29545e-30	exonic	Bra001163	nonsynonymous_SNV
A03	15037256	G	T	1\1	0\0	0.9773	0	0.9773	1.31011e-28	exonic	Bra001163	nonsynonymous_SNV
A03	15037294	T	A	1\1	0\0	0.95	0	0.95	9.66977e-25	exonic	Bra001163	nonsynonymous_SNV
A03	15037335	A	G	1\1	0\0	0.9773	0	0.9773	3.792e-26	exonic	Bra001163	nonsynonymous_SNV
A03	15037362	C	CTA	1\1	0\0	0.9677	0	0.9677	5.59099e-21	exonic	Bra001163	frameshift_insertion
A03	15037366	AAT	A	1\1	0\0	0.9333	0	0.9333	5.15836e-13	exonic	Bra001163	frameshift_deletion
A03	15037374	G	T	1\1	0\0	0.9375	0.0196	0.9179	7.27005e-13	exonic	Bra001163	nonsynonymous_SNV
A03	15037440	A	C	1\1	0\0	1	0	1	1.08583e-32	exonic	Bra001163	nonsynonymous_SNV
A03	15038411	T	TA	1\1	0\0	0.9577	0	0.9577	5.04911e-36	exonic	Bra001163	frameshift_insertion
A03	15038454	C	G	1\1	0\0	0.9474	0	0.9474	6.47233e-40	exonic	Bra001163	nonsynonymous_SNV
A03	15038952	T	TC	1\1	0\0	1	0	1	3.54897e-31	exonic	Bra001163	frameshift_insertion
A03	15038969	T	A	1\1	0\0	1	0	1	1.24772e-30	exonic	Bra001163	nonsynonymous_SNV
A03	15038974	TA	T	1\1	0\0	1	0	1	6.25013e-31	exonic	Bra001163	frameshift_deletion
A03	15038979	A	T	1\1	0\0	1	0	1	2.5743e-32	exonic	Bra001163	nonsynonymous_SNV
A03	15038989	C	T	1\1	0\0	1	0	1	8.93813e-38	exonic	Bra001163	nonsynonymous_SNV
A03	15039010	T	A	1\1	0\0	1	0	1	1.79957e-39	exonic	Bra001163	nonsynonymous_SNV
A03	15040084	A	T	1\1	0\0	1	0.0132	0.9868	6.8333e-37	exonic	Bra001163	nonsynonymous_SNV
A03	15040677	A	G	1\1	0\0	1	0	1	8.3536e-39	exonic	Bra001163	nonsynonymous_SNV
A03	15040921	C	G	1\1	0\0	1	0	1	2.60595e-33	exonic	Bra001163	nonsynonymous_SNV
A03	15041796	A	G	1\1	0\0	1	0	1	7.30575e-39	exonic	Bra001163	nonsynonymous_SNV
A03	15042506	A	G	1\1	0\0	1	0	1	1.5968e-39	exonic	Bra001163	nonsynonymous_SNV
A03	15043504	C	T	1\1	0\0	1	0	1	4.55651e-39	exonic	Bra001163	nonsynonymous_SNV
A03	15047178	C	G	1\1	0\0	0.9818	0.0147	0.9671	9.698e-33	exonic	Bra001163	nonsynonymous_SNV
A03	15047354	T	C	1\1	0\0	1	0	1	2.12347e-40	exonic	Bra001163	nonsynonymous_SNV
A03	15056721	A	G	1\1	0\0	1	0	1	8.3536e-39	exonic	Bra001164	nonsynonymous_SNV
A03	15112701	G	T	1\1	0\0	1	0	1	3.92097e-39	exonic	Bra001172	nonsynonymous_SNV
A03	15112769	G	T	1\1	0\0	1	0	1	4.17432e-35	exonic	Bra001172	nonsynonymous_SNV
A03	15112802	A	G	1\1	0\0	1	0	1	4.39119e-35	exonic	Bra001172	nonsynonymous_SNV
A03	15115527	A	G	1\1	0\0	1	0	1	6.46249e-37	exonic	Bra001173	nonsynonymous_SNV
A03	15115528	A	C	1\1	0\0	1	0	1	3.25223e-36	exonic	Bra001173	nonsynonymous_SNV
A03	15115534	T	C	1\1	0\0	1	0	1	5.79745e-36	exonic	Bra001173	nonsynonymous_SNV
A03	15115557	G	A	1\1	0\0	1	0	1	1.3043e-33	exonic	Bra001173	nonsynonymous_SNV
A03	15115979	G	C	1\1	0\0	1	0	1	5.97769e-41	exonic	Bra001173	nonsynonymous_SNV
A03	15128332	T	C	1\1	0\0	1	0	1	1.23038e-48	exonic	Bra001175	nonsynonymous_SNV
A03	15128410	C	A	1\1	0\0	1	0	1	4.3507e-45	exonic	Bra001175	nonsynonymous_SNV
A03	15128467	T	A	1\1	0\0	1	0	1	6.89199e-51	exonic	Bra001175	nonsynonymous_SNV
A03	15128497	T	C	1\1	0\0	1	0	1	1.16495e-49	exonic	Bra001175	nonsynonymous_SNV
A03	15128503	C	T	1\1	0\0	1	0	1	8.35684e-48	exonic	Bra001175	nonsynonymous_SNV
A03	15128508	A	T	1\1	0\0	1	0	1	2.34156e-47	exonic	Bra001175	nonsynonymous_SNV
A03	15128528	C	A	1\1	0\0	1	0	1	4.56226e-46	exonic	Bra001175	nonsynonymous_SNV
A03	15128614	G	T	1\1	0\0	1	0	1	1.22393e-35	exonic	Bra001175	nonsynonymous_SNV
A03	15128674	T	A	1\1	0\0	0.9615	0.2535	0.708	5.15154e-27	exonic	Bra001175	nonsynonymous_SNV
A03	15128814	A	T	1\1	0\0	1	0.3051	0.6949	2.94482e-26	exonic	Bra001175	nonsynonymous_SNV
A03	15128972	C	A	1\1	0\0	1	0	1	1.79809e-43	exonic	Bra001175	nonsynonymous_SNV
A03	15128982	T	C	1\1	0\0	1	0	1	4.84023e-44	exonic	Bra001175	nonsynonymous_SNV
A03	15128983	T	C	1\1	0\0	0.9917	0	0.9917	3.05859e-43	exonic	Bra001175	nonsynonymous_SNV
A03	15129006	C	G	1\1	0\0	1	0	1	2.39437e-48	exonic	Bra001175	nonsynonymous_SNV
A03	15129016	C	T	1\1	0\0	1	0	1	2.83426e-48	exonic	Bra001175	nonsynonymous_SNV
A03	15129033	T	C	1\1	0\0	1	0	1	2.78198e-48	exonic	Bra001175	nonsynonymous_SNV
A03	15129043	C	A	1\1	0\0	1	0	1	2.07007e-35	exonic	Bra001175	nonsynonymous_SNV
A03	15129047	C	A	1\1	0\0	1	0	1	3.25668e-34	exonic	Bra001175	nonsynonymous_SNV
A03	15129049	C	G	1\1	0\0	1	0	1	3.25668e-34	exonic	Bra001175	nonsynonymous_SNV
A03	15129051	T	G	1\1	0\0	1	0	1	6.5705e-34	exonic	Bra001175	nonsynonymous_SNV
A03	15129052	G	T	1\1	0\0	1	0	1	1.33757e-33	exonic	Bra001175	nonsynonymous_SNV
A03	15129058	T	G	1\1	0\0	1	0	1	2.07007e-35	exonic	Bra001175	nonsynonymous_SNV
A03	15129068	T	A	1\1	0\0	1	0	1	1.57496e-47	exonic	Bra001175	nonsynonymous_SNV
A03	15129070	G	C	1\1	0\0	1	0	1	1.5024e-48	exonic	Bra001175	nonsynonymous_SNV
A03	15129098	A	C	1\1	0\0	0.9919	0	0.9919	6.98647e-50	exonic	Bra001175	nonsynonymous_SNV
A03	15129108	ACTCT	A	1\1	0\0	1	0	1	4.23574e-41	exonic	Bra001175	frameshift_deletion
A03	15129115	A	ATTTT	1\1	0\0	1	0	1	2.65689e-40	exonic	Bra001175	frameshift_insertion
A03	15129175	T	C	1\1	0\0	1	0	1	6.69636e-45	exonic	Bra001175	nonsynonymous_SNV
A03	15129183	G	C	1\1	0\0	0.9916	0	0.9916	6.19554e-43	exonic	Bra001175	nonsynonymous_SNV
A03	15129184	A	T	1\1	0\0	1	0	1	9.5316e-44	exonic	Bra001175	nonsynonymous_SNV
A03	15129253	G	A	1\1	0\0	1	0	1	6.78754e-47	exonic	Bra001175	nonsynonymous_SNV
A03	15129491	C	G	1\1	0\0	0.9915	0	0.9915	2.00371e-47	exonic	Bra001175	nonsynonymous_SNV
A03	15129506	A	G	1\1	0\0	1	0	1	7.64363e-47	exonic	Bra001175	nonsynonymous_SNV
A03	15129515	T	C	1\1	0\0	1	0	1	2.40331e-46	exonic	Bra001175	nonsynonymous_SNV
A03	15129522	C	A	1\1	0\0	1	0	1	3.58578e-48	exonic	Bra001175	nonsynonymous_SNV
A03	15129577	T	A	1\1	0\0	1	0	1	2.26368e-48	exonic	Bra001175	nonsynonymous_SNV
A03	15129579	T	C	1\1	0\0	1	0	1	1.54038e-49	exonic	Bra001175	nonsynonymous_SNV
A03	15129584	T	C	1\1	0\0	1	0	1	5.47583e-49	exonic	Bra001175	nonsynonymous_SNV
A03	15129585	T	G	1\1	0\0	1	0.0145	0.9855	2.26699e-47	exonic	Bra001175	nonsynonymous_SNV
A03	15129591	C	T	1\1	0\0	1	0	1	1.36091e-48	exonic	Bra001175	nonsynonymous_SNV
A03	15129617	G	A	1\1	0\0	1	0	1	1.31428e-51	exonic	Bra001175	nonsynonymous_SNV
A03	15129647	C	T	1\1	0\0	1	0	1	8.0478e-33	exonic	Bra001175	nonsynonymous_SNV
A03	15129654	C	T	1\1	0\0	1	0	1	2.20954e-32	exonic	Bra001175	nonsynonymous_SNV
A03	15129659	T	G	1\1	0\0	1	0	1	2.22201e-34	exonic	Bra001175	nonsynonymous_SNV
A03	15129662	T	G	1\1	0\0	1	0	1	3.96788e-35	exonic	Bra001175	nonsynonymous_SNV
A03	15129715	T	A	1\1	0\0	1	0	1	1.11813e-38	exonic	Bra001175	nonsynonymous_SNV
A03	15129717	T	C	1\1	0\0	1	0.0147	0.9853	3.71458e-37	exonic	Bra001175	nonsynonymous_SNV
A03	15129720	G	C	1\1	0\0	1	0	1	1.5968e-39	exonic	Bra001175	nonsynonymous_SNV
A03	15129724	T	A	1\1	0\0	1	0	1	7.62653e-40	exonic	Bra001175	nonsynonymous_SNV
A03	15130127	T	A	1\1	0\0	1	0	1	2.97071e-43	exonic	Bra001175	nonsynonymous_SNV
A03	15130425	C	G	1\1	0\0	1	0	1	1.15292e-48	exonic	Bra001175	nonsynonymous_SNV
A03	15130442	C	G	1\1	0\0	1	0	1	1.83808e-46	exonic	Bra001175	nonsynonymous_SNV
A03	15130747	G	T	1\1	0\0	1	0	1	8.49929e-53	exonic	Bra001175	nonsynonymous_SNV
A03	15130880	C	T	1\1	0\0	0.9926	0	0.9926	1.85701e-52	exonic	Bra001175	nonsynonymous_SNV
A03	15130883	C	T	1\1	0\0	0.9926	0	0.9926	1.25648e-52	exonic	Bra001175	nonsynonymous_SNV
A03	15130894	T	C	1\1	0\0	1	0	1	5.88702e-54	exonic	Bra001175	nonsynonymous_SNV
A03	15130901	C	T	1\1	0\0	0.9856	0	0.9856	1.23836e-50	exonic	Bra001175	nonsynonymous_SNV
A03	15131176	T	G	1\1	0\0	1	0	1	7.29466e-54	exonic	Bra001175	nonsynonymous_SNV
A03	15131242	T	C	1\1	0\0	1	0	1	8.72561e-49	exonic	Bra001175	nonsynonymous_SNV
A03	15131621	A	T	1\1	0\0	1	0	1	2.13172e-41	exonic	Bra001175	nonsynonymous_SNV
A03	15131624	A	T	1\1	0\0	1	0	1	2.2128e-44	exonic	Bra001175	nonsynonymous_SNV
A03	15131637	G	T	1\1	0\0	1	0	1	1.83852e-48	exonic	Bra001175	nonsynonymous_SNV
A03	15131641	C	G	1\1	0\0	1	0	1	9.75758e-49	exonic	Bra001175	nonsynonymous_SNV
A03	15131661	T	A	1\1	0\0	1	0	1	1.08109e-41	exonic	Bra001175	nonsynonymous_SNV
A03	15135237	T	C	1\1	0\0	1	0	1	8.21129e-35	exonic	Bra001176	nonsynonymous_SNV
A03	15135580	T	A	1\1	0\0	1	0	1	9.21042e-31	exonic	Bra001176	nonsynonymous_SNV
A03	15136803	C	A	1\1	0\0	1	0	1	1.44876e-36	exonic	Bra001176	nonsynonymous_SNV
A03	15136858	A	T	1\1	0\0	1	0	1	5.30666e-33	exonic	Bra001176	nonsynonymous_SNV
A03	15139591	G	A	1\1	0\0	1	0	1	1.58245e-38	exonic	Bra001177	nonsynonymous_SNV
A03	15141431	G	C	1\1	0\0	1	0	1	2.50094e-39	exonic	Bra001177	nonsynonymous_SNV
A03	15165561	A	G	1\1	0\0	1	0.0182	0.9818	8.93384e-30	exonic	Bra001179	nonsynonymous_SNV
A03	15165636	A	T	1\1	0\0	1	0.0154	0.9846	8.88118e-33	exonic	Bra001179	nonsynonymous_SNV
A03	15165701	A	G	1\1	0\0	1	0.0145	0.9855	1.69563e-35	exonic	Bra001179	nonsynonymous_SNV
A03	15165887	G	A	1\1	0\0	1	0	1	6.58048e-42	exonic	Bra001179	nonsynonymous_SNV
A03	15166249	T	C	1\1	0\0	1	0	1	8.34938e-32	exonic	Bra001179	nonsynonymous_SNV
A03	15167178	C	T	1\1	0\0	1	0	1	1.43815e-28	exonic	Bra001180	nonsynonymous_SNV
A03	15167225	C	T	1\1	0\0	1	0	1	1.9675e-20	exonic	Bra001180	nonsynonymous_SNV
A03	15167333	T	C	1\1	0\0	1	0	1	1.36108e-29	exonic	Bra001180	nonsynonymous_SNV
A03	15167375	T	C	1\1	0\0	1	0	1	5.07644e-30	exonic	Bra001180	nonsynonymous_SNV
A03	15167389	T	G	1\1	0\0	1	0	1	1.24183e-27	exonic	Bra001180	nonsynonymous_SNV
A03	15167390	G	C	1\1	0\0	1	0	1	2.17321e-27	exonic	Bra001180	nonsynonymous_SNV
A03	15167398	G	C	1\1	0\0	1	0	1	3.38054e-27	exonic	Bra001180	nonsynonymous_SNV
A03	15168492	C	T	1\1	0\0	1	0	1	2.06324e-29	exonic	Bra001181	nonsynonymous_SNV
A03	15168501	A	C	1\1	0\0	1	0	1	3.99158e-28	exonic	Bra001181	nonsynonymous_SNV
A03	15168560	C	G	1\1	0\0	1	0	1	2.2699e-23	exonic	Bra001181	nonsynonymous_SNV
A03	15168650	A	G	1\1	0\0	1	0	1	5.98781e-25	exonic	Bra001181	nonsynonymous_SNV
A03	15168671	T	G	1\1	0\0	1	0	1	1.00864e-24	exonic	Bra001181	nonsynonymous_SNV
A03	15168680	G	T	1\1	0\0	1	0	1	3.67434e-25	exonic	Bra001181	nonsynonymous_SNV
A03	15168696	C	A	1\1	0\0	1	0	1	1.11559e-24	exonic	Bra001181	nonsynonymous_SNV
A03	15168734	T	C	1\1	0\0	1	0	1	7.52535e-27	exonic	Bra001181	nonsynonymous_SNV
A03	15168771	A	G	1\1	0\0	1	0	1	5.08498e-27	exonic	Bra001181	nonsynonymous_SNV
A03	15168780	G	A	1\1	0\0	1	0	1	1.28373e-27	exonic	Bra001181	nonsynonymous_SNV
A03	15168782	G	A	1\1	0\0	1	0	1	3.43549e-27	exonic	Bra001181	nonsynonymous_SNV
A03	15168801	A	T	1\1	0\0	1	0	1	3.68663e-18	exonic	Bra001181	nonsynonymous_SNV
A03	15168807	GACCTTC	G	1\1	0\0	1	0	1	3.68663e-18	exonic	Bra001181	frameshift_deletion
A03	15174746	T	C	1\1	0\0	1	0	1	4.60269e-29	exonic	Bra001182	nonsynonymous_SNV
A03	15175048	A	G	1\1	0\0	1	0	1	1.68762e-28	exonic	Bra001182	nonsynonymous_SNV
A03	15175301	T	A	1\1	0\0	1	0	1	4.00574e-34	exonic	Bra001182	nonsynonymous_SNV
A03	15176790	G	C	1\1	0\0	1	0.0167	0.9833	1.80153e-31	exonic	Bra001182	nonsynonymous_SNV
A03	15176905	G	A	1\1	0\0	1	0	1	3.59027e-37	exonic	Bra001182	nonsynonymous_SNV
A03	15187162	C	T	1\1	0\0	1	0	1	6.46249e-37	exonic	Bra001183	nonsynonymous_SNV
A03	15188289	G	A	1\1	0\0	1	0	1	1.7436e-34	exonic	Bra001184	nonsynonymous_SNV
A03	15188449	T	A	1\1	0\0	1	0	1	3.91926e-36	exonic	Bra001184	nonsynonymous_SNV
A03	15188503	C	T	1\1	0\0	1	0	1	3.18851e-31	exonic	Bra001184	nonsynonymous_SNV
A03	15188627	C	T	1\1	0\0	1	0	1	6.3684e-32	exonic	Bra001184	nonsynonymous_SNV
A03	15188629	T	C	1\1	0\0	1	0	1	1.16574e-31	exonic	Bra001184	nonsynonymous_SNV
A03	15188706	C	A	1\1	0\0	1	0	1	4.6523e-31	exonic	Bra001184	nonsynonymous_SNV
A03	15188723	T	C	1\1	0\0	1	0	1	2.62353e-29	exonic	Bra001184	nonsynonymous_SNV
A03	15188755	T	G	1\1	0\0	1	0	1	2.98059e-30	exonic	Bra001184	nonsynonymous_SNV
A03	15188791	G	C	1\1	0\0	1	0	1	3.41525e-30	exonic	Bra001184	nonsynonymous_SNV
A03	15188802	A	G	1\1	0\0	1	0.0217	0.9783	4.61398e-27	exonic	Bra001184	nonsynonymous_SNV
A03	15188826	C	T	1\1	0\0	1	0	1	4.25544e-29	exonic	Bra001184	nonsynonymous_SNV
A03	15188835	T	G	1\1	0\0	1	0	1	5.20509e-30	exonic	Bra001184	nonsynonymous_SNV
A03	15188841	A	C	1\1	0\0	1	0	1	2.0299e-32	exonic	Bra001184	nonsynonymous_SNV
A03	15188910	A	C	1\1	0\0	1	0	1	1.20112e-35	exonic	Bra001184	nonsynonymous_SNV
A03	15189048	G	T	1\1	0\0	1	0	1	2.78434e-36	exonic	Bra001184	nonsynonymous_SNV
A03	15189102	G	T	1\1	0\0	1	0	1	6.92249e-34	exonic	Bra001184	nonsynonymous_SNV
A03	15189186	T	C	1\1	0\0	1	0	1	3.61173e-34	exonic	Bra001184	nonsynonymous_SNV
A03	15189196	A	C	1\1	0\0	1	0	1	6.345e-33	exonic	Bra001184	nonsynonymous_SNV
A03	15189229	G	T	1\1	0\0	1	0	1	6.345e-33	exonic	Bra001184	nonsynonymous_SNV
A03	15189244	G	A	1\1	0\0	0.9841	0	0.9841	1.3783e-31	exonic	Bra001184	nonsynonymous_SNV
A03	15189276	C	T	1\1	0\0	1	0	1	1.20687e-38	exonic	Bra001184	nonsynonymous_SNV
A03	15189280	T	C	1\1	0\0	0.9857	0.0161	0.9696	1.46337e-35	exonic	Bra001184	nonsynonymous_SNV
A03	15189310	A	C	1\1	0\0	1	0	1	2.65175e-36	exonic	Bra001184	nonsynonymous_SNV
A03	15189319	T	C	1\1	0\0	1	0	1	8.61542e-38	exonic	Bra001184	nonsynonymous_SNV
A03	15189499	G	C	1\1	0\0	1	0	1	8.35033e-38	exonic	Bra001184	nonsynonymous_SNV
A03	15189853	A	AT	1\1	0\0	1	0	1	4.17432e-35	exonic	Bra001184	frameshift_insertion
A03	15192143	T	A	1\1	0\0	1	0	1	2.23518e-29	exonic	Bra001185	nonsynonymous_SNV
A03	15218147	C	G	1\1	0\0	0.973	0	0.973	1.72787e-23	exonic	Bra001189	nonsynonymous_SNV
A03	15221673	T	C	1\1	0\0	0.9692	0	0.9692	2.46026e-38	exonic	Bra001190	nonsynonymous_SNV
A03	15223364	T	C	1\1	0\0	0.9649	0	0.9649	2.20966e-30	exonic	Bra001190	nonsynonymous_SNV
A03	15226023	G	C	1\1	0\0	1	0	1	2.92351e-37	exonic	Bra001190	nonsynonymous_SNV
A03	15226046	A	T	1\1	0\0	1	0	1	3.91926e-36	exonic	Bra001190	nonsynonymous_SNV
A03	15226314	A	G	1\1	0\0	0.9804	0	0.9804	7.73785e-32	exonic	Bra001190	nonsynonymous_SNV
A03	15226362	A	G	1\1	0\0	0.963	0	0.963	4.2791e-32	exonic	Bra001190	nonsynonymous_SNV
A03	15226572	A	G	1\1	0\0	0.9811	0	0.9811	7.48586e-36	exonic	Bra001190	nonsynonymous_SNV
A03	15226580	C	T	1\1	0\0	0.9808	0	0.9808	2.39387e-34	exonic	Bra001190	nonsynonymous_SNV
A03	15227122	A	G	1\1	0\0	0.9831	0.0196	0.9635	4.07678e-29	exonic	Bra001190	nonsynonymous_SNV
A03	15232443	T	G	1\1	0\0	0.9444	0	0.9444	2.35419e-27	exonic	Bra001192	nonsynonymous_SNV
A03	15236751	G	T	0\0	1\1	0.9808	0	0.9808	1.10738e-24	exonic	Bra001193	nonsynonymous_SNV
A03	15236800	G	C	0\0	1\1	1	0	1	7.85003e-29	exonic	Bra001193	nonsynonymous_SNV
A03	15237677	A	G	1\1	0\0	0.9643	0	0.9643	1.77538e-31	exonic	Bra001193	nonsynonymous_SNV
A03	15237746	A	G	1\1	0\0	0.9692	0	0.9692	6.31057e-36	exonic	Bra001193	nonsynonymous_SNV
A03	15237827	A	C	1\1	0\0	0.9818	0	0.9818	1.78873e-34	exonic	Bra001193	nonsynonymous_SNV
A03	15237839	G	A	1\1	0\0	0.9833	0	0.9833	1.09432e-36	exonic	Bra001193	nonsynonymous_SNV
A03	15237849	T	C	1\1	0\0	0.9828	0.0137	0.9691	5.25266e-35	exonic	Bra001193	nonsynonymous_SNV
A03	15237865	C	A	1\1	0\0	0.9508	0	0.9508	2.50245e-34	exonic	Bra001193	nonsynonymous_SNV
A03	15238005	T	C	1\1	0\0	0.963	0	0.963	9.50495e-34	exonic	Bra001193	nonsynonymous_SNV
A03	15238008	A	C	1\1	0\0	0.963	0	0.963	9.50495e-34	exonic	Bra001193	nonsynonymous_SNV
A03	15238194	A	C	1\1	0\0	0.9688	0	0.9688	1.7292e-37	exonic	Bra001193	nonsynonymous_SNV
A03	15238210	C	T	1\1	0\0	0.963	0	0.963	2.74051e-33	exonic	Bra001193	nonsynonymous_SNV
A03	15239951	G	A	1\1	0\0	0.9552	0	0.9552	3.3582e-32	exonic	Bra001194	nonsynonymous_SNV
A03	15239955	T	C	1\1	0\0	0.9538	0	0.9538	5.74433e-32	exonic	Bra001194	nonsynonymous_SNV
A03	15240023	G	A	1\1	0\0	0.9855	0	0.9855	1.69563e-35	exonic	Bra001194	nonsynonymous_SNV
A03	15240027	A	G	1\1	0\0	0.9859	0	0.9859	5.73546e-35	exonic	Bra001194	nonsynonymous_SNV
A03	15240067	C	A	1\1	0\0	0.9857	0	0.9857	2.04645e-35	exonic	Bra001194	nonsynonymous_SNV
A03	15246957	A	G	1\1	0\0	0.9615	0.0149	0.9466	6.13427e-30	exonic	Bra001195	nonsynonymous_SNV
A03	15246962	C	A	1\1	0\0	0.9608	0	0.9608	8.33616e-31	exonic	Bra001195	nonsynonymous_SNV
A03	15246968	C	A	1\1	0\0	0.9808	0	0.9808	1.96056e-32	exonic	Bra001195	nonsynonymous_SNV
A03	15246985	C	G	1\1	0\0	1	0	1	7.40785e-36	exonic	Bra001195	nonsynonymous_SNV
A03	15247028	T	G	1\1	0\0	1	0	1	8.49532e-37	exonic	Bra001195	nonsynonymous_SNV
A03	15247061	T	G	1\1	0\0	0.9853	0	0.9853	9.07699e-38	exonic	Bra001195	nonsynonymous_SNV
A03	15247117	T	C	1\1	0\0	0.9831	0	0.9831	4.92678e-33	exonic	Bra001195	nonsynonymous_SNV
A03	15247137	T	C	1\1	0\0	1	0	1	1.89927e-34	exonic	Bra001195	nonsynonymous_SNV
A03	15247146	C	T	1\1	0\0	0.9815	0	0.9815	2.48356e-32	exonic	Bra001195	nonsynonymous_SNV
A03	15247147	C	T	1\1	0\0	0.9811	0	0.9811	5.28906e-32	exonic	Bra001195	nonsynonymous_SNV
A03	15247412	A	C	1\1	0\0	0.9545	0	0.9545	5.06636e-29	exonic	Bra001195	nonsynonymous_SNV
A03	15247414	A	G	1\1	0\0	0.9556	0	0.9556	1.99988e-29	exonic	Bra001195	nonsynonymous_SNV
A03	15247424	G	T	1\1	0\0	0.9444	0	0.9444	1.93963e-31	exonic	Bra001195	nonsynonymous_SNV
A03	15247432	A	G	1\1	0\0	0.9455	0	0.9455	5.02426e-32	exonic	Bra001195	nonsynonymous_SNV
A03	15247436	G	A	1\1	0\0	0.9455	0	0.9455	8.60319e-32	exonic	Bra001195	nonsynonymous_SNV
A03	15249200	G	A	1\1	0\0	1	0	1	2.07007e-35	exonic	Bra001196	nonsynonymous_SNV
A03	15250158	A	C	1\1	0\0	0.9623	0	0.9623	4.73494e-28	exonic	Bra001196	nonsynonymous_SNV
A03	15250406	G	A	1\1	0\0	0.9672	0	0.9672	3.91451e-32	exonic	Bra001196	nonsynonymous_SNV
A03	15251005	T	A	1\1	0\0	0.9508	0	0.9508	2.17401e-31	exonic	Bra001196	nonsynonymous_SNV
A03	15257687	C	A	1\1	0\0	0.9375	0	0.9375	2.15971e-27	exonic	Bra001197	nonsynonymous_SNV
A03	15262011	G	A	1\1	0\0	0.9592	0	0.9592	4.01634e-27	exonic	Bra001198	nonsynonymous_SNV
A03	15263145	A	G	1\1	0\0	0.9623	0	0.9623	1.33773e-33	exonic	Bra001198	nonsynonymous_SNV
A03	15263148	G	A	1\1	0\0	0.9623	0	0.9623	1.33773e-33	exonic	Bra001198	nonsynonymous_SNV
A03	15263287	C	G	1\1	0\0	0.98	0	0.98	1.99967e-29	exonic	Bra001198	nonsynonymous_SNV
A03	15264735	G	A	1\1	0\0	0.9508	0	0.9508	4.51988e-26	exonic	Bra001198	nonsynonymous_SNV
A03	15265078	G	A	1\1	0\0	0.9855	0	0.9855	3.68362e-35	exonic	Bra001198	nonsynonymous_SNV
A03	15265103	C	G	1\1	0\0	1	0	1	1.3043e-33	exonic	Bra001198	nonsynonymous_SNV
A03	15265115	C	T	1\1	0\0	1	0	1	3.69356e-32	exonic	Bra001198	nonsynonymous_SNV
A03	15268643	G	A	1\1	0\0	0.9804	0	0.9804	2.60254e-28	exonic	Bra001199	nonsynonymous_SNV
A03	15269103	T	A	1\1	0\0	0.9552	0	0.9552	6.54543e-30	exonic	Bra001199	nonsynonymous_SNV
A03	15270349	T	A	1\1	0\0	0.9388	0	0.9388	2.31382e-26	exonic	Bra001200	nonsynonymous_SNV
A03	15272417	A	G	1\1	0\0	0.9649	0	0.9649	2.49833e-32	exonic	Bra001200	nonsynonymous_SNV
A03	15272435	A	G	1\1	0\0	0.9649	0	0.9649	7.48382e-33	exonic	Bra001200	nonsynonymous_SNV
A03	15272892	T	C	1\1	0\0	1	0	1	7.11954e-43	exonic	Bra001200	nonsynonymous_SNV
A03	15272907	C	T	1\1	0\0	1	0	1	5.69933e-39	exonic	Bra001200	nonsynonymous_SNV
A03	15272950	C	T	1\1	0\0	1	0	1	2.41743e-36	exonic	Bra001200	nonsynonymous_SNV
A03	15273132	C	T	1\1	0\0	0.9672	0	0.9672	1.01907e-32	exonic	Bra001200	nonsynonymous_SNV
A03	15273163	G	T	1\1	0\0	0.9649	0	0.9649	1.36273e-32	exonic	Bra001200	nonsynonymous_SNV
A03	15273486	A	T	1\1	0\0	0.9672	0	0.9672	3.91451e-32	exonic	Bra001200	nonsynonymous_SNV
A03	15273499	C	T	1\1	0\0	0.9692	0	0.9692	6.8932e-34	exonic	Bra001200	nonsynonymous_SNV
A03	15282321	G	A	1\1	0\0	0.95	0	0.95	1.17208e-29	exonic	Bra001202	nonsynonymous_SNV
A03	15283201	C	T	1\1	0\0	1	0	1	1.51722e-33	exonic	Bra001202	nonsynonymous_SNV
A03	15283966	G	C	1\1	0\0	0.9851	0	0.9851	3.55071e-37	exonic	Bra001202	nonsynonymous_SNV
A03	15287672	C	T	0\0	1\1	0.8125	0.3636	0.4489	0.00186915	exonic	Bra001203	nonsynonymous_SNV
A03	15288552	A	G	1\1	0\0	0.9808	0	0.9808	6.94661e-34	exonic	Bra001203	nonsynonymous_SNV
A03	15288553	G	C	1\1	0\0	0.9804	0	0.9804	3.40667e-34	exonic	Bra001203	nonsynonymous_SNV
A03	15288847	G	C	1\1	0\0	0.987	0	0.987	4.17501e-43	exonic	Bra001203	nonsynonymous_SNV
A03	15289224	C	G	1\1	0\0	0.9828	0	0.9828	1.05342e-34	exonic	Bra001203	nonsynonymous_SNV
A03	15289240	A	T	1\1	0\0	0.9811	0	0.9811	2.89749e-32	exonic	Bra001203	nonsynonymous_SNV
A03	15289736	G	C	1\1	0\0	0.98	0.0192	0.9608	1.00198e-26	exonic	Bra001203	nonsynonymous_SNV
A03	15290069	G	A	1\1	0\0	1	0	1	9.13999e-43	exonic	Bra001203	nonsynonymous_SNV
A03	15290256	G	C	1\1	0\0	1	0	1	8.57738e-41	exonic	Bra001203	nonsynonymous_SNV
A03	15290694	A	G	1\1	0\0	0.9841	0	0.9841	2.89749e-32	exonic	Bra001203	nonsynonymous_SNV
A03	15290884	C	A	1\1	0\0	0.9605	0	0.9605	2.40792e-32	exonic	Bra001203	nonsynonymous_SNV
A03	15291087	G	C	1\1	0\0	0.9524	0	0.9524	2.89524e-38	exonic	Bra001203	nonsynonymous_SNV
A03	15291116	T	G	1\1	0\0	0.9459	0	0.9459	2.45281e-35	exonic	Bra001203	nonsynonymous_SNV
A03	15291902	A	T	1\1	0\0	0.9839	0	0.9839	1.18368e-38	exonic	Bra001203	nonsynonymous_SNV
A03	15292076	T	A	1\1	0\0	0.9844	0	0.9844	5.42772e-36	exonic	Bra001203	nonsynonymous_SNV
A03	15292198	G	T	1\1	0\0	0.96	0	0.96	9.55259e-29	exonic	Bra001203	nonsynonymous_SNV
A03	15293280	G	A	1\1	0\0	0.9636	0.0189	0.9447	6.33685e-27	exonic	Bra001203	nonsynonymous_SNV
A03	15293295	C	G	1\1	0\0	0.9643	0.02	0.9443	1.32386e-26	exonic	Bra001203	nonsynonymous_SNV
A03	15293790	T	C	1\1	0\0	0.9831	0	0.9831	3.39689e-34	exonic	Bra001203	nonsynonymous_SNV
A03	15293961	A	G	1\1	0\0	0.9825	0	0.9825	2.30282e-37	exonic	Bra001203	nonsynonymous_SNV
A03	15294003	T	C	1\1	0\0	0.9636	0.0147	0.9489	3.28589e-31	exonic	Bra001203	nonsynonymous_SNV
A03	15294188	C	G	1\1	0\0	0.9855	0	0.9855	2.31968e-38	exonic	Bra001203	nonsynonymous_SNV
A03	15294206	G	A	1\1	0\0	0.9855	0	0.9855	1.94172e-37	exonic	Bra001203	nonsynonymous_SNV
A03	15294228	A	C	1\1	0\0	0.9726	0	0.9726	5.03792e-37	exonic	Bra001203	nonsynonymous_SNV
A03	15294441	A	C	1\1	0\0	0.9839	0	0.9839	3.86917e-38	exonic	Bra001203	nonsynonymous_SNV
A03	15294688	C	T	1\1	0\0	0.9839	0	0.9839	1.29569e-37	exonic	Bra001203	nonsynonymous_SNV
A03	15294694	A	G	1\1	0\0	1	0	1	8.93813e-38	exonic	Bra001203	nonsynonymous_SNV
A03	15294831	C	G	1\1	0\0	0.9846	0	0.9846	4.37356e-32	exonic	Bra001203	nonsynonymous_SNV
A03	15295354	C	A	1\1	0\0	0.9661	0	0.9661	2.75708e-34	exonic	Bra001203	nonsynonymous_SNV
A03	15295382	C	A	1\1	0\0	0.9655	0	0.9655	2.22928e-32	exonic	Bra001203	nonsynonymous_SNV
A03	15295446	G	C	1\1	0\0	0.9545	0	0.9545	3.87161e-35	exonic	Bra001203	nonsynonymous_SNV
A03	15295701	G	T	1\1	0\0	0.9861	0	0.9861	3.38063e-32	exonic	Bra001203	nonsynonymous_SNV
A03	15295715	G	T	1\1	0\0	0.9853	0	0.9853	1.89998e-32	exonic	Bra001203	nonsynonymous_SNV
A03	15295773	C	A	1\1	0\0	0.9722	0	0.9722	4.11869e-34	exonic	Bra001203	nonsynonymous_SNV
A03	15295881	T	C	1\1	0\0	0.9697	0	0.9697	1.36273e-32	exonic	Bra001203	nonsynonymous_SNV
A03	15295979	A	G	1\1	0\0	0.9589	0	0.9589	1.00221e-32	exonic	Bra001203	nonsynonymous_SNV
A03	15296396	A	G	1\1	0\0	0.971	0	0.971	5.00212e-34	exonic	Bra001203	nonsynonymous_SNV
A03	15296767	T	C	1\1	0\0	0.9815	0	0.9815	1.30351e-34	exonic	Bra001203	nonsynonymous_SNV
A03	15297535	A	G	1\1	0\0	0.9833	0	0.9833	1.26274e-33	exonic	Bra001203	nonsynonymous_SNV
A03	15297541	A	C	1\1	0\0	0.9828	0	0.9828	4.92678e-33	exonic	Bra001203	nonsynonymous_SNV
A03	15297739	G	A	1\1	0\0	0.9836	0	0.9836	3.26439e-36	exonic	Bra001203	nonsynonymous_SNV
A03	15297752	C	G	1\1	0\0	0.9839	0	0.9839	4.44976e-37	exonic	Bra001203	nonsynonymous_SNV
A03	15298148	G	A	1\1	0\0	0.9818	0	0.9818	1.87844e-33	exonic	Bra001203	nonsynonymous_SNV
A03	15298212	A	G	1\1	0\0	0.9828	0	0.9828	1.69563e-35	exonic	Bra001203	nonsynonymous_SNV
A03	15298260	G	A	1\1	0\0	0.9661	0	0.9661	2.05512e-32	exonic	Bra001203	nonsynonymous_SNV
A03	15298320	G	A	1\1	0\0	0.9667	0	0.9667	5.76433e-31	exonic	Bra001203	nonsynonymous_SNV
A03	15298403	A	G	1\1	0\0	0.9828	0	0.9828	2.89346e-36	exonic	Bra001203	nonsynonymous_SNV
A03	15298626	A	C	1\1	0\0	0.9697	0	0.9697	7.45739e-26	exonic	Bra001203	nonsynonymous_SNV
A03	15298635	A	T	1\1	0\0	0.9697	0	0.9697	1.08185e-25	exonic	Bra001203	nonsynonymous_SNV
A03	15298639	T	A	1\1	0\0	0.9697	0	0.9697	1.5764e-25	exonic	Bra001203	nonsynonymous_SNV
A03	15298644	A	G	1\1	0\0	0.9697	0	0.9697	1.08185e-25	exonic	Bra001203	nonsynonymous_SNV
A03	15298647	A	G	1\1	0\0	0.9697	0	0.9697	1.5764e-25	exonic	Bra001203	nonsynonymous_SNV
A03	15298648	T	A	1\1	0\0	0.9697	0	0.9697	1.5764e-25	exonic	Bra001203	nonsynonymous_SNV
A03	15298947	A	G	1\1	0\0	0.9324	0	0.9324	1.04103e-29	exonic	Bra001203	nonsynonymous_SNV
A03	15299880	ACTTGAAGT	A	1\1	0\0	0.9206	0	0.9206	5.9076e-29	exonic	Bra001204	frameshift_deletion
A03	15300429	G	A	1\1	0\0	1	0	1	1.00685e-43	exonic	Bra001204	nonsynonymous_SNV
A03	15300841	TA	T	1\1	0\0	1	0	1	4.70814e-29	exonic	Bra001204	frameshift_deletion
A03	15325880	C	T	1\1	0\0	0.9851	0	0.9851	1.37376e-40	exonic	Bra001208	nonsynonymous_SNV
A03	15325936	A	G	1\1	0\0	1	0	1	1.81624e-36	exonic	Bra001208	nonsynonymous_SNV
A03	15326075	G	C	1\1	0\0	0.9677	0	0.9677	1.90487e-34	exonic	Bra001208	nonsynonymous_SNV
A03	15326331	C	A	1\1	0\0	0.9571	0	0.9571	5.1794e-36	exonic	Bra001208	nonsynonymous_SNV
A03	15326690	G	T	1\1	0\0	0.9722	0.0143	0.9579	9.60667e-37	exonic	Bra001208	nonsynonymous_SNV
A03	15326744	G	A	1\1	0\0	0.9841	0	0.9841	1.13373e-37	exonic	Bra001208	nonsynonymous_SNV
A03	15326767	T	A	1\1	0\0	0.9831	0	0.9831	7.31775e-37	exonic	Bra001208	nonsynonymous_SNV
A03	15326881	G	A	1\1	0\0	0.9636	0	0.9636	2.02901e-31	exonic	Bra001208	nonsynonymous_SNV
A03	15326935	A	G	1\1	0\0	0.9595	0	0.9595	5.79406e-33	exonic	Bra001208	nonsynonymous_SNV
A03	15326945	T	G	1\1	0\0	0.9577	0	0.9577	6.52508e-33	exonic	Bra001208	nonsynonymous_SNV
A03	15326963	C	A	1\1	0\0	0.9552	0	0.9552	3.04342e-31	exonic	Bra001208	nonsynonymous_SNV
A03	15326999	C	A	1\1	0\0	0.9623	0.0196	0.9427	8.88542e-26	exonic	Bra001208	nonsynonymous_SNV
A03	15327091	C	A	1\1	0\0	0.9574	0	0.9574	2.02261e-25	exonic	Bra001208	nonsynonymous_SNV
A03	15327094	T	C	1\1	0\0	0.9574	0	0.9574	1.44676e-24	exonic	Bra001208	nonsynonymous_SNV
A03	15327112	A	C	1\1	0\0	0.9583	0	0.9583	3.80726e-25	exonic	Bra001208	nonsynonymous_SNV
A03	15327226	T	G	1\1	0\0	1	0	1	2.65669e-33	exonic	Bra001208	nonsynonymous_SNV
A03	15327442	C	G	1\1	0\0	1	0	1	8.49444e-35	exonic	Bra001208	nonsynonymous_SNV
A03	15327521	C	T	1\1	0\0	0.9821	0	0.9821	1.61835e-33	exonic	Bra001208	nonsynonymous_SNV
A03	15327638	T	G	1\1	0\0	0.9808	0	0.9808	7.04295e-31	exonic	Bra001208	nonsynonymous_SNV
A03	15327665	G	A	1\1	0\0	0.9623	0	0.9623	9.27196e-31	exonic	Bra001208	nonsynonymous_SNV
A03	15327674	A	T	1\1	0\0	0.9592	0	0.9592	3.79659e-29	exonic	Bra001208	nonsynonymous_SNV
A03	15327724	T	A	1\1	0\0	0.9231	0	0.9231	7.19233e-28	exonic	Bra001208	nonsynonymous_SNV
A03	15327805	C	A	1\1	0\0	0.9344	0	0.9344	5.30389e-29	exonic	Bra001208	nonsynonymous_SNV
A03	15327815	A	C	1\1	0\0	0.9298	0	0.9298	6.73946e-28	exonic	Bra001208	nonsynonymous_SNV
A03	15327836	T	C	1\1	0\0	0.9355	0	0.9355	9.47815e-31	exonic	Bra001208	nonsynonymous_SNV
A03	15327839	A	G	1\1	0\0	0.95	0	0.95	3.3582e-32	exonic	Bra001208	nonsynonymous_SNV
A03	15327843	C	G	1\1	0\0	0.9655	0	0.9655	3.52896e-33	exonic	Bra001208	nonsynonymous_SNV
A03	15327898	A	T	1\1	0\0	0.9649	0	0.9649	2.63082e-35	exonic	Bra001208	nonsynonymous_SNV
A03	15327899	A	G	1\1	0\0	0.9649	0.0133	0.9516	1.43568e-33	exonic	Bra001208	nonsynonymous_SNV
A03	15327934	A	C	1\1	0\0	0.9667	0	0.9667	1.28762e-36	exonic	Bra001208	nonsynonymous_SNV
A03	15327935	T	G	1\1	0\0	0.9672	0	0.9672	5.7332e-37	exonic	Bra001208	nonsynonymous_SNV
A03	15328085	A	G	1\1	0\0	0.9844	0	0.9844	1.36843e-39	exonic	Bra001208	nonsynonymous_SNV
A03	15328096	A	T	1\1	0\0	0.9559	0	0.9559	5.04911e-36	exonic	Bra001208	nonsynonymous_SNV
A03	15328204	C	T	1\1	0\0	0.9143	0	0.9143	6.98982e-34	exonic	Bra001208	nonsynonymous_SNV
A03	15328232	A	G	1\1	0\0	0.9118	0	0.9118	1.373e-30	exonic	Bra001208	nonsynonymous_SNV
A03	15328282	A	G	1\1	0\0	0.9545	0	0.9545	2.06486e-35	exonic	Bra001208	nonsynonymous_SNV
A03	15328296	C	A	1\1	0\0	0.9265	0	0.9265	2.13915e-32	exonic	Bra001208	nonsynonymous_SNV
A03	15328315	A	G	1\1	0\0	0.9118	0	0.9118	1.7047e-32	exonic	Bra001208	nonsynonymous_SNV
A03	15328342	T	C	1\1	0\0	0.9275	0	0.9275	2.54619e-31	exonic	Bra001208	nonsynonymous_SNV
A03	15328376	G	T	1\1	0\0	0.8919	0	0.8919	1.03347e-29	exonic	Bra001208	nonsynonymous_SNV
A03	15328409	A	T	1\1	0\0	0.8806	0	0.8806	2.64714e-27	exonic	Bra001208	nonsynonymous_SNV
A03	15328487	A	G	1\1	0\0	0.9194	0	0.9194	1.68631e-26	exonic	Bra001208	nonsynonymous_SNV
A03	15328635	T	G	1\1	0\0	0.9348	0	0.9348	3.10192e-29	exonic	Bra001208	nonsynonymous_SNV
A03	15328734	T	G	1\1	0\0	0.9811	0.0161	0.965	1.51175e-30	exonic	Bra001208	nonsynonymous_SNV
A03	15329148	G	C	1\1	0\0	1	0	1	1.65642e-34	exonic	Bra001208	nonsynonymous_SNV
A03	15329235	C	G	1\1	0\0	0.9828	0	0.9828	9.1782e-37	exonic	Bra001208	nonsynonymous_SNV
A03	15330298	G	A	1\1	0\0	0.9831	0.0233	0.9598	2.21175e-26	exonic	Bra001208	nonsynonymous_SNV
A03	15347567	G	A	1\1	0\0	0.9577	0	0.9577	4.81528e-38	exonic	Bra001210	nonsynonymous_SNV
A03	15347598	A	G	1\1	0\0	0.9508	0	0.9508	8.00357e-35	exonic	Bra001210	nonsynonymous_SNV
A03	15347772	C	T	1\1	0\0	1	0	1	1.31509e-36	exonic	Bra001210	nonsynonymous_SNV
A03	15348391	G	C	1\1	0\0	0.9841	0	0.9841	8.28509e-35	exonic	Bra001210	nonsynonymous_SNV
A03	15349101	A	G	1\1	0\0	0.9867	0	0.9867	1.24243e-33	exonic	Bra001210	nonsynonymous_SNV
A03	15349103	G	C	1\1	0\0	0.9867	0	0.9867	1.24243e-33	exonic	Bra001210	nonsynonymous_SNV
A03	15349119	T	C	1\1	0\0	0.9868	0	0.9868	3.04596e-34	exonic	Bra001210	nonsynonymous_SNV
A03	15349149	C	G	1\1	0\0	0.9865	0	0.9865	5.96113e-35	exonic	Bra001210	nonsynonymous_SNV
A03	15349176	C	T	1\1	0\0	0.9688	0	0.9688	2.02901e-31	exonic	Bra001210	nonsynonymous_SNV
A03	15349301	T	C	1\1	0\0	0.9848	0	0.9848	1.05342e-34	exonic	Bra001210	nonsynonymous_SNV
A03	15349353	G	A	1\1	0\0	0.9808	0	0.9808	4.67566e-30	exonic	Bra001210	nonsynonymous_SNV
A03	15349355	G	T	1\1	0\0	0.9808	0	0.9808	8.93384e-30	exonic	Bra001210	nonsynonymous_SNV
A03	15349356	T	A	1\1	0\0	0.9808	0.0185	0.9623	6.88718e-28	exonic	Bra001210	nonsynonymous_SNV
A03	15349367	A	T	1\1	0\0	0.9815	0	0.9815	4.42517e-30	exonic	Bra001210	nonsynonymous_SNV
A03	15349370	A	G	1\1	0\0	0.9821	0	0.9821	2.91866e-31	exonic	Bra001210	nonsynonymous_SNV
A03	15349595	G	T	1\1	0\0	0.963	0	0.963	2.62576e-30	exonic	Bra001210	nonsynonymous_SNV
A03	15349698	A	G	1\1	0\0	0.9804	0	0.9804	9.62106e-30	exonic	Bra001210	nonsynonymous_SNV
A03	15349981	C	T	1\1	0\0	0.9796	0	0.9796	1.46049e-28	exonic	Bra001210	nonsynonymous_SNV
A03	15350012	A	T	1\1	0\0	0.9783	0	0.9783	2.31947e-28	exonic	Bra001210	nonsynonymous_SNV
A03	15350022	C	T	1\1	0\0	0.9783	0	0.9783	7.48595e-28	exonic	Bra001210	nonsynonymous_SNV
A03	15350320	C	G	1\1	0\0	0.9583	0	0.9583	4.95882e-29	exonic	Bra001210	nonsynonymous_SNV
A03	15350391	T	C	1\1	0\0	0.9434	0.0156	0.9278	3.19163e-28	exonic	Bra001210	nonsynonymous_SNV
A03	15350674	C	G	1\1	0\0	0.9815	0	0.9815	4.42517e-30	exonic	Bra001210	nonsynonymous_SNV
A03	15350683	G	C	1\1	0\0	0.9825	0	0.9825	1.19989e-30	exonic	Bra001210	nonsynonymous_SNV
A03	15350692	C	G	1\1	0\0	1	0	1	1.18464e-29	exonic	Bra001210	nonsynonymous_SNV
A03	15350754	A	C	1\1	0\0	1	0	1	2.52518e-32	exonic	Bra001210	nonsynonymous_SNV
A03	15352445	C	A	1\1	0\0	0.9677	0	0.9677	2.9146e-35	exonic	Bra001211	nonsynonymous_SNV
A03	15352732	T	G	1\1	0\0	0.9412	0	0.9412	1.11434e-29	exonic	Bra001211	nonsynonymous_SNV
A03	15352737	T	G	1\1	0\0	0.9216	0.0143	0.9073	1.20069e-27	exonic	Bra001211	nonsynonymous_SNV
A03	15352763	A	G	1\1	0\0	0.9231	0	0.9231	1.12577e-29	exonic	Bra001211	nonsynonymous_SNV
A03	15352776	A	G	1\1	0\0	0.9245	0	0.9245	8.06293e-30	exonic	Bra001211	nonsynonymous_SNV
A03	15352800	G	T	1\1	0\0	0.9362	0	0.9362	3.04369e-29	exonic	Bra001211	nonsynonymous_SNV
A03	15352837	C	G	1\1	0\0	0.96	0	0.96	6.55493e-31	exonic	Bra001211	nonsynonymous_SNV
A03	15352866	T	A	1\1	0\0	0.975	0.0159	0.9591	4.11806e-26	exonic	Bra001211	nonsynonymous_SNV
A03	15352886	A	C	1\1	0\0	0.9474	0	0.9474	2.19429e-24	exonic	Bra001211	nonsynonymous_SNV
A03	15352961	C	A	1\1	0\0	0.9756	0	0.9756	2.39843e-26	exonic	Bra001211	nonsynonymous_SNV
A03	15352971	A	G	1\1	0\0	0.9783	0	0.9783	1.30611e-28	exonic	Bra001211	nonsynonymous_SNV
A03	15353024	A	G	1\1	0\0	0.9808	0	0.9808	3.807e-31	exonic	Bra001211	nonsynonymous_SNV
A03	15353045	A	C	1\1	0\0	0.9808	0	0.9808	2.07345e-31	exonic	Bra001211	nonsynonymous_SNV
A03	15353046	C	T	1\1	0\0	0.9808	0	0.9808	2.07345e-31	exonic	Bra001211	nonsynonymous_SNV
A03	15353264	C	A	1\1	0\0	0.963	0	0.963	9.07969e-30	exonic	Bra001211	nonsynonymous_SNV
A03	15353688	A	G	1\1	0\0	0.9848	0	0.9848	1.38848e-36	exonic	Bra001211	nonsynonymous_SNV
A03	15357971	T	C	1\1	0\0	0.9804	0	0.9804	7.73785e-32	exonic	Bra001212	nonsynonymous_SNV
A03	15358220	T	C	1\1	0\0	0.9231	0	0.9231	1.70986e-28	exonic	Bra001212	nonsynonymous_SNV
A03	15360064	A	G	1\1	0\0	0.9778	0	0.9778	1.14586e-29	exonic	Bra001212	nonsynonymous_SNV
A03	15360484	C	T	1\1	0\0	0.9545	0	0.9545	3.05747e-32	exonic	Bra001212	nonsynonymous_SNV
A03	15362415	T	G	1\1	0\0	0.9851	0	0.9851	3.55071e-37	exonic	Bra001212	nonsynonymous_SNV
A03	15362435	G	C	1\1	0\0	0.9846	0	0.9846	5.42772e-36	exonic	Bra001212	nonsynonymous_SNV
A03	15362887	T	C	1\1	0\0	0.9846	0.0182	0.9664	5.59777e-32	exonic	Bra001212	nonsynonymous_SNV
A03	15362893	C	T	1\1	0\0	0.9844	0.0167	0.9677	2.69259e-33	exonic	Bra001212	nonsynonymous_SNV
A03	15362926	C	A	1\1	0\0	0.9672	0.0159	0.9513	1.087e-31	exonic	Bra001212	nonsynonymous_SNV
A03	15362944	G	T	1\1	0\0	0.9833	0.0154	0.9679	1.42202e-33	exonic	Bra001212	nonsynonymous_SNV
A03	15362950	T	C	1\1	0\0	0.9833	0	0.9833	1.26274e-33	exonic	Bra001212	nonsynonymous_SNV
A03	15362959	T	A	1\1	0\0	0.9825	0	0.9825	1.92144e-32	exonic	Bra001212	nonsynonymous_SNV
A03	15362976	G	A	1\1	0\0	0.9828	0	0.9828	7.49037e-32	exonic	Bra001212	nonsynonymous_SNV
A03	15365212	T	G	1\1	0\0	0.971	0	0.971	8.11887e-37	exonic	Bra001213	nonsynonymous_SNV
A03	15366561	A	T	1\1	0\0	0.9444	0	0.9444	2.9989e-29	exonic	Bra001213	nonsynonymous_SNV
A03	15366733	G	A	1\1	0\0	0.898	0	0.898	3.86179e-23	exonic	Bra001213	nonsynonymous_SNV
A03	15366736	G	A	1\1	0\0	0.8958	0	0.8958	4.49229e-23	exonic	Bra001213	nonsynonymous_SNV
A03	15366742	A	G	1\1	0\0	0.9	0	0.9	3.41288e-24	exonic	Bra001213	nonsynonymous_SNV
A03	15373484	T	C	1\1	0\0	0.9831	0	0.9831	3.39689e-34	exonic	Bra001215	nonsynonymous_SNV
A03	15373561	C	A	1\1	0\0	0.975	0	0.975	1.62823e-25	exonic	Bra001215	nonsynonymous_SNV
A03	15373585	C	T	1\1	0\0	0.9804	0	0.9804	4.17033e-27	exonic	Bra001215	nonsynonymous_SNV
A03	15373650	C	A	1\1	0\0	0.9643	0	0.9643	2.18364e-27	exonic	Bra001215	nonsynonymous_SNV
A03	15373681	A	G	1\1	0\0	0.9833	0	0.9833	8.42188e-30	exonic	Bra001215	nonsynonymous_SNV
A03	15373789	C	G	1\1	0\0	0.9464	0	0.9464	3.27472e-24	exonic	Bra001215	nonsynonymous_SNV
A03	15374697	C	G	1\1	0\0	0.9825	0	0.9825	2.04645e-35	exonic	Bra001215	nonsynonymous_SNV
A03	15374848	G	C	1\1	0\0	0.9796	0	0.9796	2.83299e-35	exonic	Bra001215	nonsynonymous_SNV
A03	15374902	T	C	1\1	0\0	0.963	0	0.963	4.04224e-36	exonic	Bra001215	nonsynonymous_SNV
A03	15375122	T	A	1\1	0\0	0.9839	0	0.9839	2.12098e-35	exonic	Bra001215	nonsynonymous_SNV
A03	15382181	A	T	1\1	0\0	0.9825	0	0.9825	1.92144e-32	exonic	Bra001216	nonsynonymous_SNV
A03	15382197	G	A	1\1	0\0	0.9825	0	0.9825	2.91866e-31	exonic	Bra001216	nonsynonymous_SNV
A03	15382833	C	T	1\1	0\0	0.9886	0	0.9886	1.8942e-44	exonic	Bra001216	nonsynonymous_SNV
A03	15382860	A	G	1\1	0\0	0.9867	0	0.9867	4.76685e-40	exonic	Bra001216	nonsynonymous_SNV
A03	15385041	C	G	1\1	0\0	0.9524	0	0.9524	2.58857e-23	exonic	Bra001217	nonsynonymous_SNV
A03	15385043	T	C	1\1	0\0	0.9535	0	0.9535	2.2716e-23	exonic	Bra001217	nonsynonymous_SNV
A03	15385061	C	G	1\1	0\0	0.975	0	0.975	1.97747e-22	exonic	Bra001217	nonsynonymous_SNV
A03	15385062	CG	C	1\1	0\0	0.973	0	0.973	1.13165e-20	exonic	Bra001217	frameshift_deletion
A03	15385163	T	C	1\1	0\0	1	0	1	4.6229e-17	exonic	Bra001217	nonsynonymous_SNV
A03	15385183	C	G	1\1	0\0	1	0	1	4.08031e-19	exonic	Bra001217	nonsynonymous_SNV
A03	15391835	A	C	1\1	0\0	1	0.0143	0.9857	1.20183e-26	exonic	Bra001218	nonsynonymous_SNV
A03	15391844	T	G	1\1	0\0	1	0	1	2.76439e-29	exonic	Bra001218	nonsynonymous_SNV
A03	15391854	G	T	1\1	0\0	0.973	0	0.973	1.87133e-26	exonic	Bra001218	nonsynonymous_SNV
A03	15394984	A	G	1\1	0\0	0.98	0.0156	0.9644	4.85663e-30	exonic	Bra001219	nonsynonymous_SNV
A03	15395174	A	G	1\1	0\0	1	0	1	1.87844e-35	exonic	Bra001219	nonsynonymous_SNV
A03	15395268	G	A	1\1	0\0	1	0	1	3.24023e-28	exonic	Bra001219	nonsynonymous_SNV
A03	15397758	T	C	1\1	0\0	0.5926	0	0.5926	4.8865e-20	exonic	Bra001220	nonsynonymous_SNV
A03	15398058	T	C	1\1	0\0	0.9792	0	0.9792	5.90514e-26	exonic	Bra001220	nonsynonymous_SNV
A03	15398088	G	C	1\1	0\0	1	0	1	5.86129e-20	exonic	Bra001220	nonsynonymous_SNV
A03	15398097	T	C	1\1	0\0	1	0	1	5.86129e-20	exonic	Bra001220	nonsynonymous_SNV
A03	15398100	T	C	1\1	0\0	1	0	1	2.05459e-20	exonic	Bra001220	nonsynonymous_SNV
A03	15398105	T	C	1\1	0\0	1	0	1	4.11052e-20	exonic	Bra001220	nonsynonymous_SNV
A03	15398225	G	C	1\1	0\0	0.9474	0	0.9474	3.37323e-30	exonic	Bra001220	nonsynonymous_SNV
A03	15398265	T	C	1\1	0\0	0.9268	0	0.9268	9.14217e-22	exonic	Bra001220	nonsynonymous_SNV
A03	15398339	A	G	1\1	0\0	0.9787	0	0.9787	4.62734e-25	exonic	Bra001220	nonsynonymous_SNV
A03	15398348	A	G	1\1	0\0	0.9787	0	0.9787	5.90514e-26	exonic	Bra001220	nonsynonymous_SNV
A03	15399059	G	C	1\1	0\0	1	0	1	1.39784e-27	exonic	Bra001220	nonsynonymous_SNV
A03	15399075	T	A	1\1	0\0	1	0	1	1.11559e-24	exonic	Bra001220	nonsynonymous_SNV
A03	15399078	C	A	1\1	0\0	1	0	1	2.2699e-23	exonic	Bra001220	nonsynonymous_SNV
A03	15399402	A	G	1\1	0\0	0.9825	0	0.9825	1.19989e-30	exonic	Bra001220	nonsynonymous_SNV
A03	15403779	A	C	1\1	0\0	0.9811	0	0.9811	9.72505e-32	exonic	Bra001221	nonsynonymous_SNV
A03	15403798	G	A	1\1	0\0	1	0	1	3.00254e-33	exonic	Bra001221	nonsynonymous_SNV
A03	15405687	G	A	1\1	0\0	1	0	1	4.74559e-32	exonic	Bra001222	nonsynonymous_SNV
A03	15405824	A	G	1\1	0\0	1	0	1	6.46249e-37	exonic	Bra001222	nonsynonymous_SNV
A03	15405872	A	G	1\1	0\0	1	0	1	9.70674e-27	exonic	Bra001222	nonsynonymous_SNV
A03	15405873	G	C	1\1	0\0	1	0	1	5.74055e-27	exonic	Bra001222	nonsynonymous_SNV
A03	15405882	T	A	1\1	0\0	1	0	1	9.70674e-27	exonic	Bra001222	nonsynonymous_SNV
A03	15405888	T	C	1\1	0\0	1	0	1	9.70674e-27	exonic	Bra001222	nonsynonymous_SNV
A03	15405897	C	A	1\1	0\0	1	0	1	2.05194e-27	exonic	Bra001222	nonsynonymous_SNV
A03	15405905	A	G	1\1	0\0	1	0	1	1.40492e-26	exonic	Bra001222	nonsynonymous_SNV
A03	15405906	T	G	1\1	0\0	1	0	1	8.45975e-27	exonic	Bra001222	nonsynonymous_SNV
A03	15405907	T	G	1\1	0\0	1	0	1	8.45975e-27	exonic	Bra001222	nonsynonymous_SNV
A03	15405908	T	G	1\1	0\0	0.9737	0	0.9737	1.94934e-25	exonic	Bra001222	nonsynonymous_SNV
A03	15406070	A	G	1\1	0\0	0.9815	0	0.9815	2.25413e-33	exonic	Bra001222	nonsynonymous_SNV
A03	15406229	A	T	1\1	0\0	0.9552	0	0.9552	1.05432e-33	exonic	Bra001222	nonsynonymous_SNV
A03	15406260	C	A	1\1	0\0	0.9167	0	0.9167	4.66325e-29	exonic	Bra001222	nonsynonymous_SNV
A03	15407880	G	GATTA	1\1	0\0	1	0	1	1.97238e-32	exonic	Bra001223	frameshift_insertion
A03	15407886	C	A	1\1	0\0	1	0	1	8.72929e-33	exonic	Bra001223	nonsynonymous_SNV
A03	15407899	G	A	1\1	0\0	0.975	0	0.975	3.25995e-31	exonic	Bra001223	nonsynonymous_SNV
A03	15407902	A	ATGACATTGCT	1\1	0\0	0.9737	0	0.9737	6.47243e-30	exonic	Bra001223	frameshift_insertion
A03	15407908	T	G	1\1	0\0	0.9815	0	0.9815	4.07865e-37	exonic	Bra001223	nonsynonymous_SNV
A03	15408035	T	C	1\1	0\0	0.9859	0	0.9859	1.67249e-43	exonic	Bra001223	nonsynonymous_SNV
A03	15408263	C	T	1\1	0\0	0.9697	0.0115	0.9582	1.4234e-39	exonic	Bra001223	nonsynonymous_SNV
A03	15408730	G	A	1\1	0\0	0.9828	0	0.9828	3.09638e-35	exonic	Bra001223	nonsynonymous_SNV
A03	15409157	T	A	1\1	0\0	0.9718	0	0.9718	2.10379e-37	exonic	Bra001223	nonsynonymous_SNV
A03	15410665	C	T	1\1	0\0	1	0.0147	0.9853	7.60329e-37	exonic	Bra001223	nonsynonymous_SNV
A03	15410847	G	T	1\1	0\0	1	0	1	1.19249e-41	exonic	Bra001223	nonsynonymous_SNV
A03	15410848	A	T	1\1	0\0	1	0	1	7.03899e-42	exonic	Bra001223	nonsynonymous_SNV
A03	15411502	G	A	1\1	0\0	0.9661	0	0.9661	2.83578e-31	exonic	Bra001223	nonsynonymous_SNV
A03	15411640	T	A	1\1	0\0	0.9688	0	0.9688	1.087e-32	exonic	Bra001223	nonsynonymous_SNV
A03	15411651	T	C	1\1	0\0	0.9683	0	0.9683	1.30557e-33	exonic	Bra001223	nonsynonymous_SNV
A03	15411667	T	G	1\1	0\0	0.9672	0	0.9672	1.01907e-32	exonic	Bra001223	nonsynonymous_SNV
A03	15411829	G	T	1\1	0\0	0.9487	0	0.9487	2.25724e-32	exonic	Bra001223	nonsynonymous_SNV
A03	15412247	C	G	1\1	0\0	1	0.0137	0.9863	3.64177e-36	exonic	Bra001223	nonsynonymous_SNV
A03	15412558	G	A	1\1	0\0	1	0	1	4.29318e-30	exonic	Bra001223	nonsynonymous_SNV
A03	15412591	T	C	1\1	0\0	0.98	0	0.98	5.0098e-34	exonic	Bra001223	nonsynonymous_SNV
A03	15412633	C	T	1\1	0\0	0.9592	0	0.9592	2.93174e-32	exonic	Bra001223	nonsynonymous_SNV
A03	15412668	G	A	1\1	0\0	0.9333	0	0.9333	8.44756e-31	exonic	Bra001223	nonsynonymous_SNV
A03	15415813	C	G	1\1	0\0	0.963	0	0.963	1.80788e-27	exonic	Bra001225	nonsynonymous_SNV
A03	15417566	G	A	1\1	0\0	0.9365	0	0.9365	3.66583e-32	exonic	Bra001225	nonsynonymous_SNV
A03	15417841	C	T	0\0	1\1	0.9661	0	0.9661	2.20966e-30	exonic	Bra001225	nonsynonymous_SNV
A03	15417877	G	T	0\0	1\1	0.9474	0	0.9474	3.02962e-28	exonic	Bra001225	nonsynonymous_SNV
A03	15417986	A	G	0\0	1\1	0.9333	0	0.9333	2.93332e-25	exonic	Bra001225	nonsynonymous_SNV
A03	15418099	G	T	0\0	1\1	0.9565	0	0.9565	3.85302e-27	exonic	Bra001225	nonsynonymous_SNV
A03	15418287	G	T	1\1	0\0	0.9583	0	0.9583	6.05194e-30	exonic	Bra001225	nonsynonymous_SNV
A03	15418374	G	T	0\0	1\1	0.9583	0	0.9583	2.19122e-30	exonic	Bra001225	nonsynonymous_SNV
A03	15418642	A	T	1\1	0\0	0.9714	0.0167	0.9547	1.94714e-33	exonic	Bra001225	nonsynonymous_SNV
A03	15418651	A	G	1\1	0\0	0.9718	0	0.9718	4.23853e-37	exonic	Bra001225	nonsynonymous_SNV
A03	15418661	G	A	1\1	0\0	0.9726	0	0.9726	1.17834e-37	exonic	Bra001225	nonsynonymous_SNV
A03	15418675	A	G	1\1	0\0	0.9733	0	0.9733	1.47892e-37	exonic	Bra001225	nonsynonymous_SNV
A03	15418688	A	C	1\1	0\0	0.973	0	0.973	1.30145e-37	exonic	Bra001225	nonsynonymous_SNV
A03	15418725	T	G	1\1	0\0	1	0	1	1.17074e-36	exonic	Bra001225	nonsynonymous_SNV
A03	15418730	T	C	1\1	0\0	1	0	1	7.52643e-35	exonic	Bra001225	nonsynonymous_SNV
A03	15422195	G	T	0\0	1\1	0.9683	0.0208	0.9475	1.01858e-27	exonic	Bra001226	nonsynonymous_SNV
A03	15422987	C	A	0\0	1\1	0.9643	0.0615	0.9028	1.00253e-26	exonic	Bra001227	nonsynonymous_SNV
A03	15423161	T	G	0\0	1\1	1	0.0526	0.9474	1.17208e-29	exonic	Bra001227	nonsynonymous_SNV
A03	15423796	T	G	1\1	0\0	1	0.0164	0.9836	2.20316e-32	exonic	Bra001227	nonsynonymous_SNV
A03	15424350	G	T	0\0	1\1	0.9851	0.0278	0.9573	3.75801e-36	exonic	Bra001227	nonsynonymous_SNV
A03	15424577	A	T	0\0	1\1	0.9394	0.0357	0.9037	3.36e-27	exonic	Bra001227	nonsynonymous_SNV
A03	15424612	G	C	0\0	1\1	0.9825	0.0577	0.9248	3.68381e-26	exonic	Bra001227	nonsynonymous_SNV
A03	15424658	C	G	0\0	1\1	0.95	0.06	0.89	1.07219e-23	exonic	Bra001227	nonsynonymous_SNV
A03	15425123	C	CTT	0\0	1\1	1	0.0606	0.9394	9.47815e-31	exonic	Bra001228	frameshift_insertion
A03	15425126	T	G	1\1	0\0	1	0.0541	0.9459	8.77529e-34	exonic	Bra001228	nonsynonymous_SNV
A03	15425138	C	CTTTGA	0\0	1\1	1	0.058	0.942	2.33176e-33	exonic	Bra001228	frameshift_insertion
A03	15425144	G	T	0\0	1\1	0.9848	0.0597	0.9251	7.84039e-32	exonic	Bra001228	nonsynonymous_SNV
A03	15425245	G	C	0\0	1\1	1	0.0139	0.9861	6.43546e-36	exonic	Bra001228	nonsynonymous_SNV
A03	15425258	T	C	0\0	1\1	1	0.0135	0.9865	4.10238e-37	exonic	Bra001228	nonsynonymous_SNV
A03	15425310	G	C	0\0	1\1	1	0.0139	0.9861	7.50824e-35	exonic	Bra001228	nonsynonymous_SNV
A03	15425326	G	T	0\0	1\1	1	0.0152	0.9848	4.96744e-33	exonic	Bra001228	nonsynonymous_SNV
A03	15425347	T	G	0\0	1\1	1	0.0156	0.9844	3.439e-33	exonic	Bra001228	nonsynonymous_SNV
A03	15425452	T	C	0\0	1\1	0.9839	0.0308	0.9531	1.09477e-32	exonic	Bra001228	nonsynonymous_SNV
A03	15425577	A	C	0\0	1\1	1	0.0377	0.9623	1.86638e-29	exonic	Bra001228	nonsynonymous_SNV
A03	15425680	A	T	0\0	1\1	0.9844	0.0615	0.9229	1.06328e-30	exonic	Bra001228	nonsynonymous_SNV
A03	15425700	T	A	0\0	1\1	0.9844	0.0645	0.9199	9.24612e-30	exonic	Bra001228	nonsynonymous_SNV
A03	15434928	C	T	1\1	0\0	0.8519	0.0411	0.8108	1.49032e-22	exonic	Bra001229	nonsynonymous_SNV
A03	15434946	A	G	1\1	0\0	0.7812	0.0145	0.7667	2.47481e-16	exonic	Bra001229	nonsynonymous_SNV
A03	15435159	T	G	1\1	0\0	0.9028	0.013	0.8898	6.40472e-33	exonic	Bra001229	nonsynonymous_SNV
A03	15435172	C	T	1\1	0\0	0.9296	0.0137	0.9159	1.07006e-33	exonic	Bra001229	nonsynonymous_SNV
A03	15435229	T	C	1\1	0\0	0.9254	0	0.9254	4.58883e-34	exonic	Bra001229	nonsynonymous_SNV
A03	15435232	C	T	1\1	0\0	0.9254	0	0.9254	4.58883e-34	exonic	Bra001229	nonsynonymous_SNV
A03	15435301	A	G	1\1	0\0	0.8696	0	0.8696	1.13568e-21	exonic	Bra001229	nonsynonymous_SNV
A03	15437664	C	A	0\0	1\1	0.9367	0.0161	0.9206	9.95225e-33	exonic	Bra001230	nonsynonymous_SNV
A03	15437796	A	G	0\0	1\1	0.9706	0.027	0.9436	1.87424e-35	exonic	Bra001230	nonsynonymous_SNV
A03	15437834	A	T	0\0	1\1	0.9583	0.0149	0.9434	8.65068e-35	exonic	Bra001230	nonsynonymous_SNV
A03	15438386	C	A	0\0	1\1	1	0.0536	0.9464	4.41932e-29	exonic	Bra001230	nonsynonymous_SNV
A03	15438409	C	A	0\0	1\1	1	0.069	0.931	4.41296e-30	exonic	Bra001230	nonsynonymous_SNV
A03	15439482	T	A	1\1	0\0	0.9828	0.0395	0.9433	5.6353e-33	exonic	Bra001231	nonsynonymous_SNV
A03	15439732	G	A	1\1	0\0	0.9344	0.0323	0.9021	1.48227e-27	exonic	Bra001231	nonsynonymous_SNV
A03	15439831	A	G	1\1	0\0	0.9028	0.0612	0.8416	3.57901e-22	exonic	Bra001231	nonsynonymous_SNV
A03	15439833	G	T	1\1	0\0	0.8904	0.0566	0.8338	7.79376e-23	exonic	Bra001231	nonsynonymous_SNV
A03	15439846	C	T	1\1	0\0	0.9467	0.0577	0.889	1.26503e-26	exonic	Bra001231	nonsynonymous_SNV
A03	15439899	T	G	1\1	0\0	0.9333	0.0167	0.9166	7.03672e-28	exonic	Bra001231	nonsynonymous_SNV
A03	15440091	T	C	1\1	0\0	0.9828	0.0143	0.9685	2.96517e-34	exonic	Bra001231	nonsynonymous_SNV
A03	15440128	A	T	1\1	0\0	0.9804	0	0.9804	1.62978e-33	exonic	Bra001231	nonsynonymous_SNV
A03	15440154	C	A	1\1	0\0	0.9828	0	0.9828	5.69187e-35	exonic	Bra001231	nonsynonymous_SNV
A03	15440175	T	G	1\1	0\0	0.9661	0	0.9661	8.79081e-36	exonic	Bra001231	nonsynonymous_SNV
A03	15440190	A	G	1\1	0\0	0.9683	0	0.9683	6.58771e-38	exonic	Bra001231	nonsynonymous_SNV
A03	15440683	T	C	1\1	0\0	0.8983	0.0154	0.8829	5.38616e-27	exonic	Bra001232	nonsynonymous_SNV
A03	15440773	T	G	1\1	0\0	0.8868	0.0154	0.8714	4.74592e-25	exonic	Bra001232	nonsynonymous_SNV
A03	15440871	C	T	1\1	0\0	0.9167	0.0161	0.9006	7.50476e-25	exonic	Bra001232	nonsynonymous_SNV
A03	15440875	C	T	1\1	0\0	0.9149	0.0164	0.8985	2.77462e-24	exonic	Bra001232	nonsynonymous_SNV
A03	15440889	T	C	1\1	0\0	0.907	0	0.907	2.0159e-24	exonic	Bra001232	nonsynonymous_SNV
A03	15440896	G	A	1\1	0\0	0.9024	0.0167	0.8857	6.69616e-22	exonic	Bra001232	nonsynonymous_SNV
A03	15440910	T	C	1\1	0\0	0.7778	0	0.7778	2.98907e-12	exonic	Bra001232	nonsynonymous_SNV
A03	15440917	C	T	1\1	0\0	0.9286	0	0.9286	7.81805e-25	exonic	Bra001232	nonsynonymous_SNV
A03	15440922	C	T	1\1	0\0	0.9318	0	0.9318	3.27472e-24	exonic	Bra001232	nonsynonymous_SNV
A03	15441151	G	T	1\1	0\0	0.9692	0.0476	0.9216	1.69458e-24	exonic	Bra001232	nonsynonymous_SNV
A03	15445257	G	A	1\1	0\0	0.931	0.0303	0.9007	1.06783e-27	exonic	Bra001233	nonsynonymous_SNV
A03	15445276	G	A	1\1	0\0	0.9385	0.0328	0.9057	4.11487e-28	exonic	Bra001233	nonsynonymous_SNV
A03	15445429	G	C	1\1	0\0	0.9412	0.0274	0.9138	2.68453e-32	exonic	Bra001233	nonsynonymous_SNV
A03	15445482	G	A	1\1	0\0	0.9394	0.0133	0.9261	6.39903e-34	exonic	Bra001233	nonsynonymous_SNV
A03	15448487	T	G	1\1	0\0	0.9143	0	0.9143	1.4102e-30	exonic	Bra001234	nonsynonymous_SNV
A03	15448488	C	T	1\1	0\0	0.9	0	0.9	1.40196e-29	exonic	Bra001234	nonsynonymous_SNV
A03	15448518	T	C	0\0	1\1	0.9167	0	0.9167	8.27998e-31	exonic	Bra001234	nonsynonymous_SNV
A03	15448584	G	T	1\1	0\0	0.9091	0.0638	0.8453	1.79436e-19	exonic	Bra001234	nonsynonymous_SNV
A03	15457489	A	G	0\0	1\1	0.9388	0.1429	0.7959	2.4558e-14	exonic	Bra001236	nonsynonymous_SNV
A03	15457492	A	G	0\0	1\1	0.9412	0.1429	0.7983	1.0461e-14	exonic	Bra001236	nonsynonymous_SNV
A03	15457495	A	G	0\0	1\1	0.9412	0.1429	0.7983	1.0461e-14	exonic	Bra001236	nonsynonymous_SNV
A03	15457496	T	A	0\0	1\1	0.9412	0.1471	0.7941	2.33751e-14	exonic	Bra001236	nonsynonymous_SNV
A03	15457498	G	A	0\0	1\1	0.9412	0.2	0.7412	6.12448e-13	exonic	Bra001236	nonsynonymous_SNV
A03	15462172	G	T	0\0	1\1	0.9344	0.0417	0.8927	1.72467e-23	exonic	Bra001237	nonsynonymous_SNV
A03	15468347	A	T	1\1	0\0	0.9737	0.0435	0.9302	6.68859e-35	exonic	Bra001239	nonsynonymous_SNV
A03	15469354	C	T	1\1	0\0	0.9296	0	0.9296	6.34919e-34	exonic	Bra001239	nonsynonymous_SNV
A03	15470302	A	C	1\1	0\0	0.9365	0.1071	0.8294	9.10994e-22	exonic	Bra001239	nonsynonymous_SNV
A03	15472029	C	T	1\1	0\0	0.9825	0.0159	0.9666	4.31443e-32	exonic	Bra001239	nonsynonymous_SNV
A03	15472846	T	C	1\1	0\0	0.95	0.0645	0.8855	9.99578e-26	exonic	Bra001239	nonsynonymous_SNV
A03	15473002	A	G	1\1	0\0	0.9351	0.0145	0.9206	4.64141e-34	exonic	Bra001239	nonsynonymous_SNV
A03	15473306	A	C	1\1	0\0	0.9028	0.0526	0.8502	1.17355e-24	exonic	Bra001239	nonsynonymous_SNV
A03	15474512	A	G	1\1	0\0	0.9394	0.02	0.9194	9.01262e-27	exonic	Bra001239	nonsynonymous_SNV
A03	15474723	T	G	1\1	0\0	0.9091	0.0182	0.8909	5.19208e-24	exonic	Bra001239	nonsynonymous_SNV
A03	15474748	G	A	1\1	0\0	0.9194	0.02	0.8994	8.90678e-25	exonic	Bra001239	nonsynonymous_SNV
A03	15475901	T	G	1\1	0\0	0.8704	0.0455	0.8249	1.32412e-17	exonic	Bra001239	nonsynonymous_SNV
A03	15476031	T	C	1\1	0\0	0.9091	0.0455	0.8636	2.53449e-26	exonic	Bra001239	nonsynonymous_SNV
A03	15476234	C	G	1\1	0\0	0.961	0.0175	0.9435	7.20335e-33	exonic	Bra001239	nonsynonymous_SNV
A03	15477338	G	C	1\1	0\0	0.9643	0.0455	0.9188	2.38936e-28	exonic	Bra001239	nonsynonymous_SNV
A03	15477739	G	T	1\1	0\0	0.9833	0.0172	0.9661	2.19241e-31	exonic	Bra001239	nonsynonymous_SNV
A03	15477772	T	C	1\1	0\0	0.9706	0.0169	0.9537	1.35456e-32	exonic	Bra001239	nonsynonymous_SNV
A03	15481056	A	G	1\1	0\0	0.9273	0.1042	0.8231	1.66287e-18	exonic	Bra001240	nonsynonymous_SNV
A03	15481553	A	G	1\1	0\0	0.963	0	0.963	4.2791e-32	exonic	Bra001240	nonsynonymous_SNV
A03	15481606	G	A	1\1	0\0	0.9818	0.0294	0.9524	2.67624e-31	exonic	Bra001240	nonsynonymous_SNV
A03	15481664	T	A	1\1	0\0	0.9836	0.0435	0.9401	3.57621e-32	exonic	Bra001240	nonsynonymous_SNV
A03	15481702	T	G	1\1	0\0	0.9846	0.0448	0.9398	8.39363e-33	exonic	Bra001240	nonsynonymous_SNV
A03	15481775	C	CA	1\1	0\0	0.9362	0.0145	0.9217	3.35786e-27	exonic	Bra001240	frameshift_insertion
A03	15484935	A	C	1\1	0\0	0.9848	0.1207	0.8641	6.52084e-26	exonic	Bra001241	nonsynonymous_SNV
A03	15485132	C	A	1\1	0\0	0.9275	0.0448	0.8827	9.25843e-29	exonic	Bra001241	nonsynonymous_SNV
A03	15486012	G	A	1\1	0\0	0.9583	0	0.9583	7.09246e-25	exonic	Bra001242	nonsynonymous_SNV
A03	15486036	G	T	1\1	0\0	0.925	0	0.925	2.29585e-19	exonic	Bra001242	nonsynonymous_SNV
A03	15486212	T	C	1\1	0\0	0.9149	0.0435	0.8714	2.59073e-19	exonic	Bra001242	nonsynonymous_SNV
A03	15486213	T	A	1\1	0\0	0.913	0	0.913	1.12124e-21	exonic	Bra001242	nonsynonymous_SNV
A03	15486314	A	G	1\1	0\0	0.88	0	0.88	4.45458e-16	exonic	Bra001242	nonsynonymous_SNV
A03	15486344	T	C	1\1	0\0	0.88	0	0.88	3.1651e-16	exonic	Bra001242	nonsynonymous_SNV
A03	15486353	A	G	1\1	0\0	0.92	0	0.92	1.23315e-17	exonic	Bra001242	nonsynonymous_SNV
A03	15486374	T	C	1\1	0\0	0.9375	0	0.9375	1.66729e-21	exonic	Bra001242	nonsynonymous_SNV
A03	15487047	C	T	1\1	0\0	0.9245	0.0333	0.8912	1.13701e-24	exonic	Bra001242	nonsynonymous_SNV
A03	15487106	T	C	1\1	0\0	0.942	0.0625	0.8795	8.16329e-28	exonic	Bra001242	nonsynonymous_SNV
A03	15487177	C	A	1\1	0\0	0.9744	0.0571	0.9173	1.91478e-34	exonic	Bra001242	nonsynonymous_SNV
A03	15487281	G	C	1\1	0\0	0.931	0.0154	0.9156	7.15708e-29	exonic	Bra001242	nonsynonymous_SNV
A03	15487318	T	G	1\1	0\0	0.9275	0.0145	0.913	8.27473e-32	exonic	Bra001242	nonsynonymous_SNV
A03	15491543	C	T	1\1	0\0	0.9444	0.058	0.8864	5.57828e-26	exonic	Bra001244	nonsynonymous_SNV
A03	15492109	A	T	1\1	0\0	0.9107	0.0156	0.8951	7.32128e-27	exonic	Bra001244	nonsynonymous_SNV
A03	15492113	G	A	1\1	0\0	0.9153	0.0156	0.8997	8.31793e-28	exonic	Bra001244	nonsynonymous_SNV
A03	15492386	C	A	1\1	0\0	0.9643	0.0339	0.9304	9.00298e-28	exonic	Bra001244	nonsynonymous_SNV
A03	15492493	T	G	1\1	0\0	1	0.0492	0.9508	1.50521e-30	exonic	Bra001244	nonsynonymous_SNV
A03	15492750	C	G	1\1	0\0	0.9615	0.0179	0.9436	3.52635e-27	exonic	Bra001244	nonsynonymous_SNV
A03	15495580	C	G	1\1	0\0	0.9552	0.027	0.9282	9.21746e-34	exonic	Bra001245	nonsynonymous_SNV
A03	15495766	C	T	1\1	0\0	0.9355	0.0333	0.9022	2.63321e-27	exonic	Bra001245	nonsynonymous_SNV
A03	15497537	G	C	1\1	0\0	1	0.0213	0.9787	4.08135e-23	exonic	Bra001245	nonsynonymous_SNV
A03	15497578	G	C	1\1	0\0	1	0.0217	0.9783	3.38665e-23	exonic	Bra001245	nonsynonymous_SNV
A03	15497738	C	T	1\1	0\0	0.9804	0.0545	0.9259	4.27091e-25	exonic	Bra001245	nonsynonymous_SNV
A03	15497786	C	T	1\1	0\0	0.9565	0.0392	0.9173	1.17299e-22	exonic	Bra001245	nonsynonymous_SNV
A03	15497796	C	A	1\1	0\0	0.9394	0.0185	0.9209	4.52441e-20	exonic	Bra001245	nonsynonymous_SNV
A03	15497855	T	C	1\1	0\0	0.9487	0.0417	0.907	1.0064e-19	exonic	Bra001245	nonsynonymous_SNV
A03	15497951	A	T	1\1	0\0	0.9773	0.0545	0.9228	2.91328e-23	exonic	Bra001245	nonsynonymous_SNV
A03	15497975	G	T	1\1	0\0	0.9796	0.05	0.9296	4.23863e-26	exonic	Bra001245	nonsynonymous_SNV
A03	15500678	C	G	1\1	0\0	0.9355	0	0.9355	9.47815e-31	exonic	Bra001246	nonsynonymous_SNV
A03	15501960	G	A	1\1	0\0	0.9444	0.0167	0.9277	1.4866e-27	exonic	Bra001246	nonsynonymous_SNV
A03	15502135	G	T	1\1	0\0	0.9322	0.0833	0.8489	5.6402e-23	exonic	Bra001246	nonsynonymous_SNV
A03	15503605	C	A	1\1	0\0	0.902	0.0196	0.8824	8.20016e-22	exonic	Bra001246	nonsynonymous_SNV
A03	15516568	G	A	1\1	0\0	0.9516	0.0282	0.9234	1.96688e-31	exonic	Bra001247	nonsynonymous_SNV
A03	15519499	G	GC	1\1	0\0	0.9737	0.0156	0.9581	1.6794e-25	exonic	Bra001248	frameshift_insertion
A03	15519545	T	G	1\1	0\0	0.9333	0.0469	0.8864	6.2361e-23	exonic	Bra001248	nonsynonymous_SNV
A03	15519556	T	G	1\1	0\0	0.913	0.0526	0.8604	1.36263e-20	exonic	Bra001248	nonsynonymous_SNV
A03	15519602	A	C	1\1	0\0	0.8947	0.05	0.8447	1.88306e-18	exonic	Bra001248	nonsynonymous_SNV
A03	15523683	A	C	1\1	0\0	0.9211	0.0727	0.8484	1.17869e-17	exonic	Bra001249	nonsynonymous_SNV
A03	15523925	A	C	1\1	0\0	0.9429	0.0377	0.9052	1.95705e-19	exonic	Bra001249	nonsynonymous_SNV
A03	15525573	C	T	1\1	0\0	0.9206	0.0317	0.8889	5.25661e-27	exonic	Bra001250	nonsynonymous_SNV
A03	15525907	T	G	1\1	0\0	0.8727	0	0.8727	3.84327e-26	exonic	Bra001250	nonsynonymous_SNV
A03	15526023	T	G	1\1	0\0	0.8871	0	0.8871	1.4265e-26	exonic	Bra001250	nonsynonymous_SNV
A03	15526056	T	A	1\1	0\0	0.9077	0	0.9077	2.24446e-28	exonic	Bra001250	nonsynonymous_SNV
A03	15526433	G	A	1\1	0\0	0.9111	0.0167	0.8944	2.30644e-23	exonic	Bra001250	nonsynonymous_SNV
A03	15527100	T	C	1\1	0\0	0.9286	0.0484	0.8802	1.50252e-27	exonic	Bra001250	nonsynonymous_SNV
A03	15527470	T	G	1\1	0\0	0.8889	0.0333	0.8556	6.96469e-23	exonic	Bra001250	nonsynonymous_SNV
A03	15527471	T	A	1\1	0\0	0.8909	0.0333	0.8576	4.4613e-23	exonic	Bra001250	nonsynonymous_SNV
A03	15527506	G	A	1\1	0\0	0.9091	0.0299	0.8792	7.54775e-26	exonic	Bra001250	nonsynonymous_SNV
A03	15527543	T	C	1\1	0\0	0.9038	0.0339	0.8699	4.84584e-23	exonic	Bra001250	nonsynonymous_SNV
A03	15527690	C	G	1\1	0\0	0.9104	0.0317	0.8787	2.20738e-27	exonic	Bra001250	nonsynonymous_SNV
A03	15527705	A	G	1\1	0\0	0.9077	0.0328	0.8749	2.70427e-26	exonic	Bra001250	nonsynonymous_SNV
A03	15527720	G	C	1\1	0\0	0.7391	0.0312	0.7079	7.74728e-19	exonic	Bra001250	nonsynonymous_SNV
A03	15527834	T	C	1\1	0\0	0.9508	0.0323	0.9185	9.57261e-29	exonic	Bra001250	nonsynonymous_SNV
A03	15527888	C	G	1\1	0\0	0.9194	0.058	0.8614	6.56378e-26	exonic	Bra001250	nonsynonymous_SNV
A03	15527891	C	G	1\1	0\0	0.918	0.0429	0.8751	3.27714e-27	exonic	Bra001250	nonsynonymous_SNV
A03	15527912	T	C	1\1	0\0	0.9231	0.0299	0.8932	8.36164e-29	exonic	Bra001250	nonsynonymous_SNV
A03	15529655	G	C	1\1	0\0	0.8824	0.0448	0.8376	2.75515e-22	exonic	Bra001251	nonsynonymous_SNV
A03	15530285	G	A	1\1	0\0	0.8936	0.0175	0.8761	2.6087e-22	exonic	Bra001252	nonsynonymous_SNV
A03	15530522	G	A	1\1	0\0	0.9636	0.0179	0.9457	4.49766e-28	exonic	Bra001252	nonsynonymous_SNV
A03	15532668	T	C	1\1	0\0	0.9365	0.0282	0.9083	1.68843e-30	exonic	Bra001253	nonsynonymous_SNV
A03	15533574	G	C	1\1	0\0	0.9107	0.0714	0.8393	7.36547e-21	exonic	Bra001253	nonsynonymous_SNV
A03	15540831	G	GA	0\0	1\1	0.9545	0.0769	0.8776	2.31038e-27	exonic	Bra001255	frameshift_insertion
A03	15540875	G	T	0\0	1\1	0.9344	0.0339	0.9005	9.45116e-27	exonic	Bra001255	nonsynonymous_SNV
A03	15541055	G	C	1\1	0\0	0.931	0.0597	0.8713	1.68221e-25	exonic	Bra001255	nonsynonymous_SNV
A03	15545959	A	C	0\0	1\1	0.8889	0.0192	0.8697	1.57457e-20	exonic	Bra001256	nonsynonymous_SNV
A03	15546497	C	G	0\0	1\1	0.9403	0.0196	0.9207	2.44722e-27	exonic	Bra001256	nonsynonymous_SNV
A03	15546698	A	G	0\0	1\1	0.913	0	0.913	6.44154e-27	exonic	Bra001256	nonsynonymous_SNV
A03	15550299	G	A	1\1	0\0	0.9231	0.0156	0.9075	1.13427e-26	exonic	Bra001257	nonsynonymous_SNV
A03	15550399	C	T	1\1	0\0	0.9184	0.0588	0.8596	6.59197e-23	exonic	Bra001257	nonsynonymous_SNV
A03	15551695	C	A	1\1	0\0	0.918	0.0625	0.8555	3.02314e-21	exonic	Bra001258	nonsynonymous_SNV
A03	15554252	C	A	0\0	1\1	0.918	0.0147	0.9033	2.02075e-29	exonic	Bra001259	nonsynonymous_SNV
A03	15554941	G	T	1\1	0\0	0.9444	0.0448	0.8996	1.23922e-26	exonic	Bra001259	nonsynonymous_SNV
A03	15555139	G	T	0\0	1\1	0.913	0.0303	0.8827	1.17206e-23	exonic	Bra001259	nonsynonymous_SNV
A03	15555156	C	G	1\1	0\0	0.907	0.0317	0.8753	5.81998e-22	exonic	Bra001259	nonsynonymous_SNV
A03	15555896	T	A	1\1	0\0	0.8806	0.0154	0.8652	1.96096e-27	exonic	Bra001259	nonsynonymous_SNV
A03	15557392	G	A	1\1	0\0	0.9836	0.0179	0.9657	3.10624e-31	exonic	Bra001260	nonsynonymous_SNV
A03	15557767	C	G	1\1	0\0	0.9265	0.0545	0.872	4.98902e-25	exonic	Bra001260	nonsynonymous_SNV
A03	15557862	T	A	1\1	0\0	0.9153	0.0517	0.8636	1.43621e-23	exonic	Bra001260	nonsynonymous_SNV
A03	15558448	T	A	1\1	0\0	0.8305	0.037	0.7935	3.76378e-19	exonic	Bra001261	nonsynonymous_SNV
A03	15560797	AG	A	1\1	0\0	0.9444	0.0192	0.9252	8.47969e-34	exonic	Bra001262	frameshift_deletion
A03	15560830	G	T	1\1	0\0	0.9732	0.0408	0.9324	1.89547e-34	exonic	Bra001262	nonsynonymous_SNV
A03	15560842	C	A	1\1	0\0	0.9712	0.0455	0.9257	7.99398e-31	exonic	Bra001262	nonsynonymous_SNV
A03	15562013	G	C	0\0	1\1	0.9653	0.0725	0.8928	5.1062e-42	exonic	Bra001262	nonsynonymous_SNV
A03	15562041	GA	G	0\0	1\1	0.9632	0.0968	0.8664	2.85257e-36	exonic	Bra001262	frameshift_deletion
A03	15563476	G	T	0\0	1\1	0.9537	0.058	0.8957	4.05359e-37	exonic	Bra001263	nonsynonymous_SNV
A03	15564652	T	A	1\1	0\0	0.9899	0.1176	0.8723	1.77084e-30	exonic	Bra001263	nonsynonymous_SNV
A03	15564940	A	G	1\1	0\0	0.9714	0.0469	0.9245	2.51391e-38	exonic	Bra001263	nonsynonymous_SNV
A03	15564941	C	T	1\1	0\0	0.9714	0.0625	0.9089	6.35278e-37	exonic	Bra001263	nonsynonymous_SNV
A03	15564965	G	A	1\1	0\0	0.963	0.0606	0.9024	4.3449e-37	exonic	Bra001263	nonsynonymous_SNV
A03	15568731	G	T	0\0	1\1	0.9032	0	0.9032	1.43941e-28	exonic	Bra001264	nonsynonymous_SNV
A03	15569181	T	A	1\1	0\0	0.9589	0.082	0.8769	6.41161e-28	exonic	Bra001264	nonsynonymous_SNV
A03	15569530	T	A	1\1	0\0	0.8475	0.02	0.8275	1.61475e-20	exonic	Bra001264	nonsynonymous_SNV
A03	15569793	G	A	1\1	0\0	0.8529	0.0392	0.8137	8.03411e-21	exonic	Bra001264	nonsynonymous_SNV
A03	15573136	A	G	1\1	0\0	0.8551	0	0.8551	1.19091e-26	exonic	Bra001265	nonsynonymous_SNV
A03	15573799	G	C	1\1	0\0	0.8571	0.05	0.8071	7.61432e-18	exonic	Bra001265	nonsynonymous_SNV
A03	15574145	A	T	1\1	0\0	0.9231	0	0.9231	6.89156e-26	exonic	Bra001265	nonsynonymous_SNV
A03	15574758	T	C	1\1	0\0	0.9394	0.0333	0.9061	3.05583e-28	exonic	Bra001266	nonsynonymous_SNV
A03	15574796	A	C	1\1	0\0	0.9032	0.0169	0.8863	2.85641e-26	exonic	Bra001266	nonsynonymous_SNV
A03	15574826	C	T	1\1	0\0	0.8852	0.037	0.8482	2.61457e-22	exonic	Bra001266	nonsynonymous_SNV
A03	15574881	G	T	1\1	0\0	0.8913	0.0484	0.8429	1.32796e-20	exonic	Bra001266	nonsynonymous_SNV
A03	15575000	G	C	1\1	0\0	0.9138	0.0508	0.863	1.43621e-23	exonic	Bra001266	nonsynonymous_SNV
A03	15577324	A	C	1\1	0\0	0.9057	0.0392	0.8665	2.52406e-21	exonic	Bra001267	nonsynonymous_SNV
A03	15578059	G	T	1\1	0\0	0.8621	0.0645	0.7976	2.36615e-20	exonic	Bra001267	nonsynonymous_SNV
A03	15578218	G	A	1\1	0\0	0.9608	0.0612	0.8996	3.84271e-22	exonic	Bra001267	nonsynonymous_SNV
A03	15591626	T	C	1\1	0\0	0.9054	0	0.9054	4.53243e-35	exonic	Bra001270	nonsynonymous_SNV
A03	15593251	C	T	1\1	0\0	0.9286	0.0533	0.8753	5.97832e-30	exonic	Bra001271	nonsynonymous_SNV
A03	15601977	G	T	1\1	0\0	0.8704	0.0588	0.8116	1.94411e-21	exonic	Bra001273	nonsynonymous_SNV
A03	15607151	G	T	1\1	0\0	0.9286	0.0435	0.8851	1.13686e-21	exonic	Bra001275	nonsynonymous_SNV
A03	15608749	C	T	1\1	0\0	0.9048	0.0727	0.8321	1.2796e-21	exonic	Bra001275	nonsynonymous_SNV
A03	15608809	G	A	1\1	0\0	0.9231	0.1034	0.8197	1.83515e-19	exonic	Bra001275	nonsynonymous_SNV
A03	15616240	T	A	1\1	0\0	0.9016	0	0.9016	5.20729e-28	exonic	Bra001277	nonsynonymous_SNV
A03	15621261	C	T	1\1	0\0	0.9388	0.0156	0.9232	7.44734e-27	exonic	Bra001278	nonsynonymous_SNV
A03	15625460	C	T	1\1	0\0	0.9254	0.0408	0.8846	3.43702e-24	exonic	Bra001279	nonsynonymous_SNV
A03	15625688	C	T	1\1	0\0	0.92	0	0.92	3.01066e-26	exonic	Bra001279	nonsynonymous_SNV
A03	15625910	G	A	1\1	0\0	0.8772	0.0294	0.8478	1.15814e-24	exonic	Bra001279	nonsynonymous_SNV
A03	15625967	G	A	1\1	0\0	0.9	0	0.9	8.50728e-27	exonic	Bra001279	nonsynonymous_SNV
A03	15626402	A	G	1\1	0\0	0.8793	0.0462	0.8331	4.58987e-23	exonic	Bra001279	nonsynonymous_SNV
A03	15630073	T	G	1\1	0\0	0.9531	0.0161	0.937	4.35837e-31	exonic	Bra001280	nonsynonymous_SNV
A03	15631341	G	T	1\1	0\0	0.8451	0.0339	0.8112	6.05652e-23	exonic	Bra001280	nonsynonymous_SNV
A03	15632753	T	C	1\1	0\0	0.8696	0.1045	0.7651	5.22705e-17	exonic	Bra001280	nonsynonymous_SNV
A03	15632755	T	G	1\1	0\0	0.875	0.1045	0.7705	2.28769e-17	exonic	Bra001280	nonsynonymous_SNV
A03	15632764	G	C	1\1	0\0	0.8298	0.1094	0.7204	5.24503e-15	exonic	Bra001280	nonsynonymous_SNV
A03	15632765	A	T	1\1	0\0	0.8478	0.1094	0.7384	1.6514e-15	exonic	Bra001280	nonsynonymous_SNV
A03	15632780	G	T	1\1	0\0	0.8298	0.0952	0.7346	1.5159e-15	exonic	Bra001280	nonsynonymous_SNV
A03	15632791	G	A	1\1	0\0	0.7805	0.0769	0.7036	6.08091e-14	exonic	Bra001280	nonsynonymous_SNV
A03	15632795	C	T	1\1	0\0	0.8	0.0769	0.7231	2.04548e-14	exonic	Bra001280	nonsynonymous_SNV
A03	15632796	T	A	1\1	0\0	0.8	0.0758	0.7242	1.44017e-14	exonic	Bra001280	nonsynonymous_SNV
A03	15632798	T	C	1\1	0\0	0.8	0.0781	0.7219	2.91648e-14	exonic	Bra001280	nonsynonymous_SNV
A03	15632819	C	T	1\1	0\0	0.8519	0.0508	0.8011	1.70559e-19	exonic	Bra001280	nonsynonymous_SNV
A03	15632820	C	G	1\1	0\0	0.8679	0.0508	0.8171	3.1231e-20	exonic	Bra001280	nonsynonymous_SNV
A03	15632821	A	G	1\1	0\0	0.8679	0.0508	0.8171	3.1231e-20	exonic	Bra001280	nonsynonymous_SNV
A03	15632833	C	T	1\1	0\0	0.8814	0.0492	0.8322	2.72768e-22	exonic	Bra001280	nonsynonymous_SNV
A03	15632839	G	T	1\1	0\0	0.8667	0.0492	0.8175	8.37045e-22	exonic	Bra001280	nonsynonymous_SNV
A03	15632885	T	C	1\1	0\0	0.8621	0.0312	0.8309	7.01291e-23	exonic	Bra001280	nonsynonymous_SNV
A03	15632941	C	A	1\1	0\0	0.9265	0.0526	0.8739	1.29494e-29	exonic	Bra001280	nonsynonymous_SNV
A03	15632988	A	C	1\1	0\0	0.9104	0.0541	0.8563	1.34114e-27	exonic	Bra001280	nonsynonymous_SNV
A03	15633049	T	C	1\1	0\0	0.9322	0.0161	0.9161	2.04665e-28	exonic	Bra001280	nonsynonymous_SNV
A03	15633157	C	T	1\1	0\0	0.9077	0.026	0.8817	2.6454e-30	exonic	Bra001280	nonsynonymous_SNV
A03	15633169	T	C	1\1	0\0	0.9155	0.0361	0.8794	2.56757e-32	exonic	Bra001280	nonsynonymous_SNV
A03	15634545	C	A	1\1	0\0	0.8621	0.0139	0.8482	2.96786e-26	exonic	Bra001280	nonsynonymous_SNV
A03	15634547	T	C	1\1	0\0	0.8621	0.0139	0.8482	2.96786e-26	exonic	Bra001280	nonsynonymous_SNV
A03	15634560	C	A	1\1	0\0	0.8814	0.0143	0.8671	3.87669e-27	exonic	Bra001280	nonsynonymous_SNV
A03	15639552	T	A	0\0	1\1	0.9592	0.1111	0.8481	2.24891e-14	exonic	Bra001282	nonsynonymous_SNV
A03	15662445	G	A	0\0	1\1	0.9194	0.0204	0.899	1.81045e-24	exonic	Bra001283	nonsynonymous_SNV
A03	15662468	G	C	0\0	1\1	0.9107	0.0169	0.8938	1.23409e-25	exonic	Bra001283	nonsynonymous_SNV
A03	15662869	T	A	0\0	1\1	0.9355	0.0938	0.8417	1.12915e-16	exonic	Bra001283	nonsynonymous_SNV
A03	15664416	A	T	0\0	1\1	0.9038	0.0727	0.8311	8.38152e-20	exonic	Bra001283	nonsynonymous_SNV
A03	15664420	G	T	0\0	1\1	0.9074	0.0545	0.8529	2.00215e-21	exonic	Bra001283	nonsynonymous_SNV
A03	15664698	T	C	0\0	1\1	0.9275	0.0563	0.8712	2.08738e-28	exonic	Bra001283	nonsynonymous_SNV
A03	15665226	A	G	0\0	1\1	0.9138	0.0536	0.8602	8.44501e-23	exonic	Bra001283	nonsynonymous_SNV
A03	15675383	T	C	0\0	1\1	0.9355	0.0312	0.9043	3.05583e-28	exonic	Bra001284	nonsynonymous_SNV
A03	15675424	C	T	0\0	1\1	0.9545	0.0339	0.9206	2.85869e-29	exonic	Bra001284	nonsynonymous_SNV
A03	15675475	G	A	0\0	1\1	0.9636	0.0169	0.9467	6.62067e-29	exonic	Bra001284	nonsynonymous_SNV
A03	15675488	T	G	0\0	1\1	0.9655	0.0172	0.9483	3.17807e-29	exonic	Bra001284	nonsynonymous_SNV
A03	15675563	G	C	0\0	1\1	0.9245	0.0392	0.8853	2.42279e-22	exonic	Bra001284	nonsynonymous_SNV
A03	15675622	A	G	0\0	1\1	0.8833	0.0492	0.8341	1.06983e-22	exonic	Bra001284	nonsynonymous_SNV
A03	15675635	C	T	0\0	1\1	0.9016	0.0469	0.8547	1.07617e-24	exonic	Bra001284	nonsynonymous_SNV
A03	15675737	G	T	0\0	1\1	0.8966	0.0536	0.843	7.89466e-22	exonic	Bra001284	nonsynonymous_SNV
A03	15676331	G	T	0\0	1\1	0.9403	0.0556	0.8847	1.86242e-29	exonic	Bra001284	nonsynonymous_SNV
A03	15680802	G	T	0\0	1\1	0.8696	0.0714	0.7982	2.62362e-17	exonic	Bra001285	nonsynonymous_SNV
A03	15684999	C	T	1\1	0\0	0.9184	0.0145	0.9039	1.05288e-26	exonic	Bra001286	nonsynonymous_SNV
A03	15685241	C	A	0\0	1\1	0.8889	0.0128	0.8761	3.05854e-30	exonic	Bra001286	nonsynonymous_SNV
A03	15695807	T	G	0\0	1\1	0.9444	0.0476	0.8968	1.13877e-25	exonic	Bra001287	nonsynonymous_SNV
A03	15699508	T	C	1\1	0\0	0.9153	0.05	0.8653	4.15243e-24	exonic	Bra001287	nonsynonymous_SNV
A03	15699582	T	G	1\1	0\0	0.9355	0.0536	0.8819	8.33047e-25	exonic	Bra001287	nonsynonymous_SNV
A03	15699584	A	C	1\1	0\0	0.9365	0.0526	0.8839	2.36337e-25	exonic	Bra001287	nonsynonymous_SNV
A03	15700018	C	A	1\1	0\0	0.9625	0.0519	0.9106	1.05552e-35	exonic	Bra001287	nonsynonymous_SNV
A03	15700261	A	C	1\1	0\0	0.9683	0.0519	0.9164	4.02418e-32	exonic	Bra001287	nonsynonymous_SNV
A03	15700270	G	A	1\1	0\0	0.9818	0.04	0.9418	1.04117e-31	exonic	Bra001287	nonsynonymous_SNV
A03	15700292	T	G	1\1	0\0	0.9455	0.04	0.9055	8.64878e-29	exonic	Bra001287	nonsynonymous_SNV
A03	15700736	T	G	1\1	0\0	0.8769	0.0441	0.8328	6.44635e-25	exonic	Bra001287	nonsynonymous_SNV
A03	15700741	T	C	1\1	0\0	0.8714	0.0423	0.8291	3.80554e-26	exonic	Bra001287	nonsynonymous_SNV
A03	15700777	A	G	1\1	0\0	0.9067	0.058	0.8487	2.33274e-27	exonic	Bra001287	nonsynonymous_SNV
A03	15700783	T	C	1\1	0\0	0.8919	0.058	0.8339	2.11438e-26	exonic	Bra001287	nonsynonymous_SNV
A03	15701716	T	A	1\1	0\0	0.8548	0.0156	0.8392	8.65948e-25	exonic	Bra001287	nonsynonymous_SNV
A03	15701736	T	A	1\1	0\0	0.8679	0.0167	0.8512	5.85001e-23	exonic	Bra001287	nonsynonymous_SNV
A03	15701924	G	A	1\1	0\0	0.8438	0.0167	0.8271	1.42777e-23	exonic	Bra001287	nonsynonymous_SNV
A03	15701938	A	G	1\1	0\0	0.8548	0.0172	0.8376	2.36088e-23	exonic	Bra001287	nonsynonymous_SNV
A03	15701976	G	A	1\1	0\0	0.9455	0.0169	0.9286	1.32171e-27	exonic	Bra001287	nonsynonymous_SNV
A03	15702073	G	T	1\1	0\0	0.9265	0.04	0.8865	9.6416e-25	exonic	Bra001287	nonsynonymous_SNV
A03	15702159	G	GGTTTGTAGTTTGTA	1\1	0\0	0.875	0.0435	0.8315	9.6397e-18	exonic	Bra001287	frameshift_insertion
A03	15702300	A	G	1\1	0\0	0.9286	0.0204	0.9082	5.86437e-24	exonic	Bra001287	nonsynonymous_SNV
A03	15702553	C	G	1\1	0\0	0.9355	0.0145	0.921	3.86228e-31	exonic	Bra001287	nonsynonymous_SNV
A03	15702849	T	C	1\1	0\0	0.9615	0	0.9615	7.15635e-29	exonic	Bra001287	nonsynonymous_SNV
A03	15703735	C	T	1\1	0\0	0.918	0.0333	0.8847	6.5956e-26	exonic	Bra001288	nonsynonymous_SNV
A03	15703740	G	C	1\1	0\0	0.9016	0.0323	0.8693	1.98196e-25	exonic	Bra001288	nonsynonymous_SNV
A03	15703904	C	T	1\1	0\0	0.8864	0.0469	0.8395	2.6283e-20	exonic	Bra001288	nonsynonymous_SNV
A03	15704326	T	A	1\1	0\0	0.9649	0	0.9649	8.46412e-30	exonic	Bra001288	nonsynonymous_SNV
A03	15704339	G	A	1\1	0\0	0.9661	0	0.9661	2.83578e-31	exonic	Bra001288	nonsynonymous_SNV
A03	15704575	C	T	1\1	0\0	0.9783	0.0377	0.9406	1.41802e-24	exonic	Bra001288	nonsynonymous_SNV
A03	15704865	G	A	0\0	1\1	0.9375	0.0635	0.874	3.38558e-26	exonic	Bra001288	nonsynonymous_SNV
A03	15705061	A	C	1\1	0\0	0.9219	0.0448	0.8771	2.37145e-27	exonic	Bra001288	nonsynonymous_SNV
A03	15705359	C	G	0\0	1\1	0.8947	0.0635	0.8312	3.62158e-22	exonic	Bra001288	nonsynonymous_SNV
A03	15710328	C	G	0\0	1\1	0.9123	0.0204	0.8919	6.5544e-23	exonic	Bra001289	nonsynonymous_SNV
A03	15710390	C	A	0\0	1\1	0.9074	0.0333	0.8741	6.79074e-24	exonic	Bra001289	nonsynonymous_SNV
A03	15710513	T	C	0\0	1\1	0.9455	0.0179	0.9276	8.54029e-27	exonic	Bra001289	nonsynonymous_SNV
A03	15714988	G	T	0\0	1\1	0.9219	0.0488	0.8731	7.83346e-21	exonic	Bra001290	nonsynonymous_SNV
A03	15714998	C	A	0\0	1\1	0.9048	0.0833	0.8215	8.9039e-17	exonic	Bra001290	nonsynonymous_SNV
A03	15715551	G	C	0\0	1\1	0.8286	0.0667	0.7619	1.066e-12	exonic	Bra001290	nonsynonymous_SNV
A03	15715561	C	A	0\0	1\1	0.7949	0.0526	0.7423	1.70976e-14	exonic	Bra001290	nonsynonymous_SNV
A03	15731518	C	G	1\1	0\0	0.942	0.0159	0.9261	2.88911e-31	exonic	Bra001296	nonsynonymous_SNV
A03	15731527	T	G	1\1	0\0	0.9403	0.0156	0.9247	2.92602e-31	exonic	Bra001296	nonsynonymous_SNV
A03	15731623	C	G	1\1	0\0	0.931	0.0441	0.8869	6.23675e-27	exonic	Bra001296	nonsynonymous_SNV
A03	15731722	G	A	1\1	0\0	0.9649	0.0476	0.9173	7.79794e-28	exonic	Bra001296	nonsynonymous_SNV
A03	15732137	C	T	1\1	0\0	0.8769	0	0.8769	1.31532e-23	exonic	Bra001296	nonsynonymous_SNV
A03	15749202	T	A	1\1	0\0	0.9298	0.0339	0.8959	1.82978e-25	exonic	Bra001299	nonsynonymous_SNV
A03	15749305	G	T	1\1	0\0	0.8333	0.0364	0.7969	4.67811e-19	exonic	Bra001299	nonsynonymous_SNV
A03	15749405	G	T	1\1	0\0	0.9275	0.0328	0.8947	2.9845e-28	exonic	Bra001299	nonsynonymous_SNV
A03	15749813	G	T	1\1	0\0	0.8939	0.0541	0.8398	1.93759e-26	exonic	Bra001299	nonsynonymous_SNV
A03	15749867	G	T	1\1	0\0	0.9104	0.0606	0.8498	1.08997e-25	exonic	Bra001299	nonsynonymous_SNV
A03	15749880	A	T	1\1	0\0	0.9254	0.0615	0.8639	3.48298e-26	exonic	Bra001299	nonsynonymous_SNV
A03	15750130	A	T	0\0	1\1	0.9107	0.0196	0.8911	1.92536e-23	exonic	Bra001299	nonsynonymous_SNV
A03	15750479	C	A	0\0	1\1	0.9	0.0213	0.8787	8.55038e-19	exonic	Bra001299	nonsynonymous_SNV
A03	15750664	C	T	1\1	0\0	0.8158	0.0476	0.7682	3.586e-13	exonic	Bra001299	nonsynonymous_SNV
A03	15750699	A	C	0\0	1\1	0.8571	0.0435	0.8136	4.59031e-17	exonic	Bra001299	nonsynonymous_SNV
A03	15750709	C	T	1\1	0\0	0.8723	0.0217	0.8506	1.05512e-18	exonic	Bra001299	nonsynonymous_SNV
A03	15750713	T	C,G	1\1	2\2	0.8723	0.0222	0.8501	1.68937e-18	exonic	Bra001299	nonsynonymous_SNV
A03	15750726	C	A	0\0	1\1	0.9111	0.0238	0.8873	5.68239e-19	exonic	Bra001299	nonsynonymous_SNV
A03	15750813	C	G	1\1	0\0	0.7561	0.0175	0.7386	9.76272e-16	exonic	Bra001299	nonsynonymous_SNV
A03	15750814	C	T	1\1	0\0	0.7619	0.0175	0.7444	4.27048e-16	exonic	Bra001299	nonsynonymous_SNV
A03	15751074	C	T	0\0	1\1	0.9552	0	0.9552	1.05432e-33	exonic	Bra001299	nonsynonymous_SNV
A03	15753595	C	T	1\1	0\0	0.9143	0.0492	0.8651	2.62989e-26	exonic	Bra001301	nonsynonymous_SNV
A03	15753991	T	G	1\1	0\0	0.8372	0.0253	0.8119	1.75123e-21	exonic	Bra001301	nonsynonymous_SNV
A03	15754000	T	A	1\1	0\0	0.8372	0.0267	0.8105	7.18201e-21	exonic	Bra001301	nonsynonymous_SNV
A03	15754003	C	G	1\1	0\0	0.8478	0.027	0.8208	6.4988e-22	exonic	Bra001301	nonsynonymous_SNV
A03	15754029	T	A	1\1	0\0	0.9254	0.0152	0.9102	1.09621e-30	exonic	Bra001301	nonsynonymous_SNV
A03	15754288	G	C	0\0	1\1	0.9355	0.0417	0.8938	1.00556e-23	exonic	Bra001301	nonsynonymous_SNV
A03	15754342	C	A	0\0	1\1	0.9483	0.0682	0.8801	2.66603e-21	exonic	Bra001301	nonsynonymous_SNV
A03	15754425	C	T	1\1	0\0	0.9516	0.0333	0.9183	3.4989e-28	exonic	Bra001301	nonsynonymous_SNV
A03	15754454	C	G	1\1	0\0	0.9483	0	0.9483	1.65803e-30	exonic	Bra001301	nonsynonymous_SNV
A03	15756728	T	G	1\1	0\0	0.9273	0.0167	0.9106	1.12015e-26	exonic	Bra001302	nonsynonymous_SNV
A03	15757175	T	A	0\0	1\1	0.9123	0.04	0.8723	4.67865e-27	exonic	Bra001302	nonsynonymous_SNV
A03	15757187	G	A	1\1	0\0	0.9074	0.0429	0.8645	5.70205e-25	exonic	Bra001302	nonsynonymous_SNV
A03	15757479	G	T	0\0	1\1	0.9545	0.0526	0.9019	2.50393e-22	exonic	Bra001302	nonsynonymous_SNV
A03	15757593	C	A	1\1	0\0	0.9318	0.0769	0.8549	6.99817e-19	exonic	Bra001302	nonsynonymous_SNV
A03	15757596	C	G	0\0	1\1	0.9302	0.08	0.8502	4.01986e-18	exonic	Bra001302	nonsynonymous_SNV
A03	15765485	C	A	1\1	0\0	0.8542	0.0323	0.8219	1.94219e-20	exonic	Bra001304	nonsynonymous_SNV
A03	15767704	G	A	0\0	1\1	0.8308	0.0484	0.7824	7.74681e-21	exonic	Bra001304	nonsynonymous_SNV
A03	15770270	C	T	0\0	1\1	0.9492	0.0526	0.8966	2.78639e-25	exonic	Bra001305	nonsynonymous_SNV
A03	15770328	T	G	0\0	1\1	0.9254	0.0455	0.8799	6.57681e-28	exonic	Bra001305	nonsynonymous_SNV
A03	15770335	T	C	0\0	1\1	0.9048	0.0476	0.8572	1.03565e-24	exonic	Bra001305	nonsynonymous_SNV
A03	15770401	T	C	0\0	1\1	0.9041	0.0167	0.8874	1.32898e-28	exonic	Bra001305	nonsynonymous_SNV
A03	15770404	G	A	0\0	1\1	0.9028	0.0169	0.8859	4.69238e-28	exonic	Bra001305	nonsynonymous_SNV
A03	15770534	A	C	0\0	1\1	0.8727	0.0625	0.8102	5.11419e-18	exonic	Bra001305	nonsynonymous_SNV
A03	15770578	A	G	0\0	1\1	0.8197	0.0727	0.747	3.3491e-17	exonic	Bra001305	nonsynonymous_SNV
A03	15770579	T	A	1\1	0\0	0.8197	0.0727	0.747	3.3491e-17	exonic	Bra001305	nonsynonymous_SNV
A03	15770726	C	T	1\1	0\0	0.8393	0.0556	0.7837	1.98371e-14	exonic	Bra001305	nonsynonymous_SNV
A03	15770837	C	T	1\1	0\0	0.875	0.0149	0.8601	8.62702e-27	exonic	Bra001305	nonsynonymous_SNV
A03	15771168	A	C	1\1	0\0	0.875	0.0317	0.8433	3.13969e-23	exonic	Bra001305	nonsynonymous_SNV
A03	15771424	C	T	1\1	0\0	0.9423	0.06	0.8823	1.95837e-21	exonic	Bra001305	nonsynonymous_SNV
A03	15771679	C	A	0\0	1\1	0.9107	0.0339	0.8768	3.03659e-24	exonic	Bra001305	nonsynonymous_SNV
A03	15771904	T	A	0\0	1\1	0.898	0.0351	0.8629	1.22049e-21	exonic	Bra001305	nonsynonymous_SNV
A03	15774731	G	A	1\1	0\0	0.8372	0	0.8372	2.59126e-19	exonic	Bra001307	nonsynonymous_SNV
A03	15774806	T	A	1\1	0\0	0.8667	0.0323	0.8344	2.29799e-20	exonic	Bra001307	nonsynonymous_SNV
A03	15774823	T	A	1\1	0\0	0.8627	0.0317	0.831	1.21922e-21	exonic	Bra001307	nonsynonymous_SNV
A03	15775973	A	T	1\1	0\0	0.9455	0.1525	0.793	2.95403e-19	exonic	Bra001307	nonsynonymous_SNV
A03	15776293	G	A	1\1	0\0	0.9375	0.0986	0.8389	3.0481e-25	exonic	Bra001307	nonsynonymous_SNV
A03	15776325	G	T	1\1	0\0	0.9091	0.058	0.8511	3.26252e-26	exonic	Bra001307	nonsynonymous_SNV
A03	15776512	A	T	1\1	0\0	0.8732	0.0533	0.8199	3.43076e-26	exonic	Bra001307	nonsynonymous_SNV
A03	15779805	A	G	1\1	0\0	0.9362	0.0208	0.9154	2.80595e-22	exonic	Bra001308	nonsynonymous_SNV
A03	15779817	T	G	1\1	0\0	0.9583	0.0233	0.935	2.46886e-22	exonic	Bra001308	nonsynonymous_SNV
A03	15779845	G	T	1\1	0\0	0.9592	0.0638	0.8954	4.9107e-21	exonic	Bra001308	nonsynonymous_SNV
A03	15779858	C	G	1\1	0\0	0.9318	0.0682	0.8636	1.34332e-17	exonic	Bra001308	nonsynonymous_SNV
A03	15779905	T	G	1\1	0\0	0.8906	0.0455	0.8451	3.76357e-20	exonic	Bra001308	nonsynonymous_SNV
A03	15780058	A	T	1\1	0\0	0.9375	0.0851	0.8524	1.07397e-18	exonic	Bra001308	nonsynonymous_SNV
A03	15780154	T	G	0\0	1\1	0.8793	0.0769	0.8024	1.67062e-18	exonic	Bra001308	nonsynonymous_SNV
A03	15780218	T	G	1\1	0\0	0.8654	0.0926	0.7728	1.34926e-16	exonic	Bra001308	nonsynonymous_SNV
A03	15781140	G	C	1\1	0\0	0.9184	0.0667	0.8517	3.64403e-21	exonic	Bra001308	nonsynonymous_SNV
A03	15781905	A	G	1\1	0\0	0.9138	0.0508	0.863	1.43621e-23	exonic	Bra001308	nonsynonymous_SNV
A03	15782322	A	G	1\1	0\0	0.9153	0.0156	0.8997	8.31793e-28	exonic	Bra001308	nonsynonymous_SNV
A03	15783812	T	A	1\1	0\0	0.8873	0.1176	0.7697	1.93496e-21	exonic	Bra001309	nonsynonymous_SNV
A03	15784654	A	G	1\1	0\0	0.9275	0.0484	0.8791	2.37145e-27	exonic	Bra001310	nonsynonymous_SNV
A03	15784665	T	G	1\1	0\0	0.9412	0.0339	0.9073	2.16975e-28	exonic	Bra001310	nonsynonymous_SNV
A03	15784668	C	A	1\1	0\0	0.9403	0.0339	0.9064	2.49551e-28	exonic	Bra001310	nonsynonymous_SNV
A03	15786589	G	A	1\1	0\0	0.9394	0.0303	0.9091	8.71783e-30	exonic	Bra001311	nonsynonymous_SNV
A03	15786624	T	C	1\1	0\0	0.9655	0.0139	0.9516	3.33569e-33	exonic	Bra001311	nonsynonymous_SNV
A03	15786825	G	T	1\1	0\0	0.8889	0.0267	0.8622	3.93314e-26	exonic	Bra001311	nonsynonymous_SNV
A03	15786873	G	T	1\1	0\0	0.92	0.0132	0.9068	1.70904e-28	exonic	Bra001311	nonsynonymous_SNV
A03	15786931	T	A	1\1	0\0	0.8966	0.0526	0.844	2.111e-25	exonic	Bra001311	nonsynonymous_SNV
A03	15787047	G	T	1\1	0\0	0.9	0.058	0.842	2.40994e-22	exonic	Bra001311	nonsynonymous_SNV
A03	15787098	T	G	1\1	0\0	0.9333	0.0385	0.8948	6.67175e-30	exonic	Bra001311	nonsynonymous_SNV
A03	15787159	A	T	1\1	0\0	0.9041	0.0886	0.8155	1.93701e-26	exonic	Bra001311	nonsynonymous_SNV
A03	15787185	A	G	1\1	0\0	0.8769	0.0822	0.7947	6.45776e-23	exonic	Bra001311	nonsynonymous_SNV
A03	15787192	A	C	1\1	0\0	0.8906	0.0845	0.8061	4.10125e-23	exonic	Bra001311	nonsynonymous_SNV
A03	15787221	C	T	1\1	0\0	0.8846	0.082	0.8026	3.29097e-23	exonic	Bra001311	nonsynonymous_SNV
A03	15787282	T	C	1\1	0\0	0.8571	0.0667	0.7904	5.12685e-24	exonic	Bra001311	nonsynonymous_SNV
A03	15787397	G	C	1\1	0\0	0.92	0.1064	0.8136	3.31905e-17	exonic	Bra001311	nonsynonymous_SNV
A03	15788715	AT	A	1\1	0\0	0.8571	0.0667	0.7904	6.90986e-17	exonic	Bra001311	frameshift_deletion
A03	15790332	T	C	1\1	0\0	0.8919	0.025	0.8669	3.25515e-16	exonic	Bra001312	nonsynonymous_SNV
A03	15791114	T	A	1\1	0\0	0.9216	0.0845	0.8371	2.67148e-22	exonic	Bra001312	nonsynonymous_SNV
A03	15791506	A	T	1\1	0\0	0.8841	0.039	0.8451	4.09931e-28	exonic	Bra001312	nonsynonymous_SNV
A03	15791624	A	C	1\1	0\0	0.8727	0.0179	0.8548	1.26226e-22	exonic	Bra001312	nonsynonymous_SNV
A03	15792086	C	A	1\1	0\0	0.8889	0.0577	0.8312	9.99451e-20	exonic	Bra001312	nonsynonymous_SNV
A03	15792087	T	G	1\1	0\0	0.8909	0.0784	0.8125	2.33316e-18	exonic	Bra001312	nonsynonymous_SNV
A03	15792433	T	C	1\1	0\0	0.8571	0.0303	0.8268	1.3004e-10	exonic	Bra001312	nonsynonymous_SNV
A03	15792584	T	G	1\1	0\0	0.8929	0.0667	0.8262	1.06467e-14	exonic	Bra001312	nonsynonymous_SNV
A03	15795026	A	AGCTGCAGAAGCTCTGAGAAGAG	1\1	0\0	0.8095	0.0517	0.7578	1.07801e-15	exonic	Bra001313	frameshift_insertion
A03	15795086	A	C	1\1	0\0	0.871	0.0323	0.8387	1.50422e-23	exonic	Bra001313	nonsynonymous_SNV
A03	15795233	C	CT	1\1	0\0	0.8966	0.0164	0.8802	1.03255e-25	exonic	Bra001313	frameshift_insertion
A03	15795234	C	T	1\1	0\0	0.8929	0.0159	0.877	1.41417e-25	exonic	Bra001313	nonsynonymous_SNV
A03	15795760	G	T	1\1	0\0	0.8986	0.0635	0.8351	3.43117e-24	exonic	Bra001313	nonsynonymous_SNV
A03	15796541	C	G	1\1	0\0	0.9014	0.0517	0.8497	1.57188e-24	exonic	Bra001313	nonsynonymous_SNV
A03	15797497	T	G	1\1	0\0	0.7963	0.0658	0.7305	1.64212e-18	exonic	Bra001313	nonsynonymous_SNV
A03	15817126	G	T	0\0	1\1	0.871	0.0462	0.8248	2.42836e-23	exonic	Bra001316	nonsynonymous_SNV
A03	15817301	G	A	0\0	1\1	0.9365	0.0494	0.8871	2.05924e-30	exonic	Bra001316	nonsynonymous_SNV
A03	15818949	A	G	0\0	1\1	0.9048	0.0408	0.864	2.40951e-22	exonic	Bra001317	nonsynonymous_SNV
A03	15819700	G	C	0\0	1\1	0.9206	0.1	0.8206	5.42151e-22	exonic	Bra001317	nonsynonymous_SNV
A03	15821638	T	C	1\1	0\0	0.9231	0.0139	0.9092	1.13669e-31	exonic	Bra001318	nonsynonymous_SNV
A03	15821681	C	A	1\1	0\0	0.9306	0.0435	0.8871	4.2375e-30	exonic	Bra001318	nonsynonymous_SNV
A03	15821807	G	C	1\1	0\0	0.9452	0.0423	0.9029	8.42635e-32	exonic	Bra001318	nonsynonymous_SNV
A03	15821854	A	G	1\1	0\0	0.9146	0.0196	0.895	9.97969e-28	exonic	Bra001318	nonsynonymous_SNV
A03	15830642	C	G	1\1	0\0	0.8594	0.0159	0.8435	3.99004e-25	exonic	Bra001319	nonsynonymous_SNV
A03	15830648	A	G	1\1	0\0	0.8529	0.0156	0.8373	1.11306e-25	exonic	Bra001319	nonsynonymous_SNV
A03	15838793	T	C	1\1	0\0	0.8571	0.0385	0.8186	1.70332e-21	exonic	Bra001321	nonsynonymous_SNV
A03	15839124	A	AAATT	1\1	0\0	0.875	0.0317	0.8433	4.50503e-27	exonic	Bra001321	frameshift_insertion
A03	15840231	T	G	1\1	0\0	0.8545	0.0339	0.8206	4.25659e-21	exonic	Bra001322	nonsynonymous_SNV
A03	15840407	A	G	1\1	0\0	0.8214	0.0299	0.7915	2.00909e-21	exonic	Bra001322	nonsynonymous_SNV
A03	15840414	A	C	1\1	0\0	0.8269	0.0303	0.7966	9.0649e-21	exonic	Bra001322	nonsynonymous_SNV
A03	15840432	A	G	1\1	0\0	0.8043	0.029	0.7753	3.42209e-19	exonic	Bra001322	nonsynonymous_SNV
A03	15840508	G	C	1\1	0\0	0.8958	0.0282	0.8676	3.03017e-24	exonic	Bra001322	nonsynonymous_SNV
A03	15840510	G	A	1\1	0\0	0.8958	0.0286	0.8672	4.73579e-24	exonic	Bra001322	nonsynonymous_SNV
A03	15840512	G	A	1\1	0\0	0.8776	0.0294	0.8482	5.90161e-23	exonic	Bra001322	nonsynonymous_SNV
A03	15842209	T	G	1\1	0\0	0.8491	0.0244	0.8247	2.35185e-17	exonic	Bra001322	nonsynonymous_SNV
A03	15842456	C	T	1\1	0\0	0.8406	0.029	0.8116	1.17202e-24	exonic	Bra001322	nonsynonymous_SNV
A03	15842480	T	C	1\1	0\0	0.8194	0.0303	0.7891	2.04037e-23	exonic	Bra001322	nonsynonymous_SNV
A03	15842738	T	G	1\1	0\0	0.9028	0.0339	0.8689	1.38843e-26	exonic	Bra001322	nonsynonymous_SNV
A03	15843386	A	T	1\1	0\0	0.9	0	0.9	6.97713e-30	exonic	Bra001322	nonsynonymous_SNV
A03	15843567	C	G	1\1	0\0	0.8971	0	0.8971	8.91816e-29	exonic	Bra001322	nonsynonymous_SNV
A03	15843848	G	C	1\1	0\0	0.8462	0.0357	0.8105	1.78221e-21	exonic	Bra001322	nonsynonymous_SNV
A03	15843943	T	A	1\1	0\0	0.8767	0.0303	0.8464	8.70888e-27	exonic	Bra001322	nonsynonymous_SNV
A03	15843962	T	G	1\1	0\0	0.9028	0.0282	0.8746	7.20563e-30	exonic	Bra001322	nonsynonymous_SNV
A03	15844421	C	G	1\1	0\0	0.9216	0.0133	0.9083	1.11194e-28	exonic	Bra001323	nonsynonymous_SNV
A03	15844510	C	G	1\1	0\0	0.9322	0.0156	0.9166	6.22543e-29	exonic	Bra001323	nonsynonymous_SNV
A03	15844742	G	A	1\1	0\0	0.9077	0.029	0.8787	2.30782e-28	exonic	Bra001323	nonsynonymous_SNV
A03	15844797	C	G	1\1	0\0	0.8636	0.0303	0.8333	8.84508e-25	exonic	Bra001323	nonsynonymous_SNV
A03	15844806	C	T	1\1	0\0	0.85	0.029	0.821	5.64813e-24	exonic	Bra001323	nonsynonymous_SNV
A03	15844851	T	C	1\1	0\0	0.8621	0.0556	0.8065	1.33939e-22	exonic	Bra001323	nonsynonymous_SNV
A03	15844862	C	A	1\1	0\0	0.8596	0.0429	0.8167	6.05062e-23	exonic	Bra001323	nonsynonymous_SNV
A03	15844886	G	T	1\1	0\0	0.8814	0.0533	0.8281	1.68755e-24	exonic	Bra001323	nonsynonymous_SNV
A03	15844912	C	G	1\1	0\0	0.8571	0.0139	0.8432	2.97393e-22	exonic	Bra001323	nonsynonymous_SNV
A03	15844937	T	C	1\1	0\0	0.9057	0.0139	0.8918	1.26048e-27	exonic	Bra001323	nonsynonymous_SNV
A03	15844940	C	G	1\1	0\0	0.8889	0.0139	0.875	6.9346e-27	exonic	Bra001323	nonsynonymous_SNV
A03	15845079	C	T	1\1	0\0	0.8929	0.029	0.8639	1.4638e-25	exonic	Bra001323	nonsynonymous_SNV
A03	15850811	A	G	0\0	1\1	0.8636	0	0.8636	1.83322e-24	exonic	Bra001325	nonsynonymous_SNV
A03	15860609	C	T	1\1	0\0	0.9107	0.0526	0.8581	1.70496e-22	exonic	Bra001327	nonsynonymous_SNV
A03	15860869	G	T	1\1	0\0	0.8654	0.0536	0.8118	3.22478e-19	exonic	Bra001327	nonsynonymous_SNV
A03	15860879	C	G	0\0	1\1	0.82	0.0364	0.7836	7.3648e-18	exonic	Bra001327	nonsynonymous_SNV
A03	15860985	T	G	0\0	1\1	0.8478	0.0179	0.8299	8.02996e-20	exonic	Bra001327	nonsynonymous_SNV
A03	15866295	T	C	1\1	0\0	0.825	0.0179	0.8071	9.8175e-18	exonic	Bra001329	nonsynonymous_SNV
A03	15866298	C	T	1\1	0\0	0.825	0.0175	0.8075	6.48976e-18	exonic	Bra001329	nonsynonymous_SNV
A03	15866321	C	T	1\1	0\0	0.7879	0.0161	0.7718	6.95315e-16	exonic	Bra001329	nonsynonymous_SNV
A03	15866330	G	C	1\1	0\0	0.7955	0.0161	0.7794	1.71551e-18	exonic	Bra001329	nonsynonymous_SNV
A03	15866981	T	C	1\1	0\0	0.9194	0.027	0.8924	9.64037e-30	exonic	Bra001329	nonsynonymous_SNV
A03	15867252	G	A	1\1	0\0	0.8333	0.0227	0.8106	6.39556e-16	exonic	Bra001329	nonsynonymous_SNV
A03	15867472	C	A	1\1	0\0	0.8906	0.0545	0.8361	3.58868e-22	exonic	Bra001329	nonsynonymous_SNV
A03	15869879	GTACGAGATTTACGA	G	1\1	0\0	0.8689	0	0.8689	1.22936e-22	exonic	Bra001330	frameshift_deletion
A03	15870400	A	G	1\1	0\0	0.7959	0.0746	0.7213	3.88396e-16	exonic	Bra001330	nonsynonymous_SNV
A03	15875520	G	GA	1\1	0\0	0.8889	0	0.8889	2.89353e-22	exonic	Bra001330	frameshift_insertion
A03	15875545	T	G	1\1	0\0	0.92	0	0.92	1.74011e-26	exonic	Bra001330	nonsynonymous_SNV
A03	15877192	G	T	1\1	0\0	0.9057	0.0606	0.8451	7.12106e-16	exonic	Bra001330	nonsynonymous_SNV
A03	15877194	C	G	1\1	0\0	0.9216	0.0606	0.861	2.51544e-16	exonic	Bra001330	nonsynonymous_SNV
A03	15886191	T	A	1\1	0\0	0.8676	0.0204	0.8472	3.3597e-22	exonic	Bra001331	nonsynonymous_SNV
A03	15886246	A	G	0\0	1\1	0.9242	0.037	0.8872	1.54076e-25	exonic	Bra001331	nonsynonymous_SNV
A03	15886283	G	C	1\1	0\0	0.9028	0.04	0.8628	8.49848e-24	exonic	Bra001331	nonsynonymous_SNV
A03	15889289	T	C	1\1	0\0	0.8095	0.0385	0.771	1.72423e-18	exonic	Bra001332	nonsynonymous_SNV
A03	15889468	A	T	1\1	0\0	0.82	0.0189	0.8011	1.50906e-18	exonic	Bra001332	nonsynonymous_SNV
A03	15889471	T	C	1\1	0\0	0.8235	0.0185	0.805	4.58254e-19	exonic	Bra001332	nonsynonymous_SNV
A03	15889501	G	C	1\1	0\0	0.8718	0.0182	0.8536	4.18417e-19	exonic	Bra001332	nonsynonymous_SNV
A03	15889504	G	T	1\1	0\0	0.8718	0.0179	0.8539	2.69055e-19	exonic	Bra001332	nonsynonymous_SNV
A03	15889570	G	C	1\1	0\0	0.8462	0.0339	0.8123	1.22056e-17	exonic	Bra001332	nonsynonymous_SNV
A03	15889571	C	T	1\1	0\0	0.8462	0.0345	0.8117	1.83448e-17	exonic	Bra001332	nonsynonymous_SNV
A03	15889679	A	C	1\1	0\0	0.8545	0.0351	0.8194	1.49719e-20	exonic	Bra001332	nonsynonymous_SNV
A03	15889697	T	C	1\1	0\0	0.8644	0	0.8644	2.92957e-24	exonic	Bra001332	nonsynonymous_SNV
A03	15891347	A	G	1\1	0\0	0.95	0.0441	0.9059	9.1992e-29	exonic	Bra001333	nonsynonymous_SNV
A03	15891392	C	T	1\1	0\0	0.9853	0.0746	0.9107	3.01386e-31	exonic	Bra001333	nonsynonymous_SNV
A03	15891428	A	C	1\1	0\0	0.9683	0.0847	0.8836	4.06014e-26	exonic	Bra001333	nonsynonymous_SNV
A03	15891498	A	C	1\1	0\0	0.9649	0.0706	0.8943	7.64062e-30	exonic	Bra001333	nonsynonymous_SNV
A03	15892979	A	C	0\0	1\1	0.8636	0.0667	0.7969	1.49387e-17	exonic	Bra001333	nonsynonymous_SNV
A03	15899192	T	G	1\1	0\0	0.8769	0.0469	0.83	6.84099e-24	exonic	Bra001334	nonsynonymous_SNV
A03	15900214	A	G	1\1	0\0	0.871	0.0185	0.8525	3.74085e-23	exonic	Bra001334	nonsynonymous_SNV
A03	15900245	T	A	1\1	0\0	0.8228	0.04	0.7828	1.79251e-25	exonic	Bra001334	nonsynonymous_SNV
A03	15900304	C	G	1\1	0\0	0.8493	0.0385	0.8108	8.0495e-27	exonic	Bra001334	nonsynonymous_SNV
A03	15900324	A	T	1\1	0\0	0.859	0.0519	0.8071	7.17829e-27	exonic	Bra001334	nonsynonymous_SNV
A03	15901364	G	C	1\1	0\0	0.8772	0.0154	0.8618	2.30058e-25	exonic	Bra001334	nonsynonymous_SNV
A03	15901825	C	T	1\1	0\0	0.8929	0	0.8929	1.76826e-27	exonic	Bra001334	nonsynonymous_SNV
A03	15902427	A	C	1\1	0\0	0.9206	0.0345	0.8861	6.5956e-26	exonic	Bra001334	nonsynonymous_SNV
A03	15902761	A	G	1\1	0\0	0.8475	0.0161	0.8314	2.96014e-23	exonic	Bra001334	nonsynonymous_SNV
A03	15903324	A	C	1\1	0\0	0.913	0.0143	0.8987	2.79375e-31	exonic	Bra001334	nonsynonymous_SNV
A03	15903548	G	A	0\0	1\1	0.82	0.0152	0.8048	2.2723e-21	exonic	Bra001334	nonsynonymous_SNV
A03	15903563	G	A	1\1	0\0	0.78	0.029	0.751	6.00344e-19	exonic	Bra001334	nonsynonymous_SNV
A03	15904065	G	A	1\1	0\0	0.8857	0.026	0.8597	8.03306e-30	exonic	Bra001334	nonsynonymous_SNV
A03	15904415	G	A	1\1	0\0	0.9231	0.0244	0.8987	1.51346e-35	exonic	Bra001334	nonsynonymous_SNV
A03	15904447	G	T	0\0	1\1	0.9524	0.0137	0.9387	9.98332e-34	exonic	Bra001334	nonsynonymous_SNV
A03	15906075	C	T	0\0	1\1	0.8714	0.0462	0.8252	1.55133e-24	exonic	Bra001335	nonsynonymous_SNV
A03	15906078	G	T	0\0	1\1	0.8714	0.0423	0.8291	3.80554e-26	exonic	Bra001335	nonsynonymous_SNV
A03	15906475	G	GT	0\0	1\1	0.8113	0.0156	0.7957	3.7486e-21	exonic	Bra001335	frameshift_insertion
A03	15906504	T	A	0\0	1\1	0.7885	0.013	0.7755	2.77829e-22	exonic	Bra001335	nonsynonymous_SNV
A03	15906562	C	A	1\1	0\0	0.8367	0.029	0.8077	3.40415e-21	exonic	Bra001335	nonsynonymous_SNV
A03	15906576	T	C	1\1	0\0	0.8298	0.0152	0.8146	3.40288e-21	exonic	Bra001335	nonsynonymous_SNV
A03	15906583	C	G	1\1	0\0	0.8261	0.0159	0.8102	2.79091e-20	exonic	Bra001335	nonsynonymous_SNV
A03	15906594	T	G	1\1	0\0	0.8667	0.0175	0.8492	1.24316e-20	exonic	Bra001335	nonsynonymous_SNV
A03	15906641	G	A	1\1	0\0	0.8542	0.0145	0.8397	4.47149e-23	exonic	Bra001335	nonsynonymous_SNV
A03	15906649	A	T	1\1	0\0	0.8571	0.0152	0.8419	7.18808e-23	exonic	Bra001335	nonsynonymous_SNV
A03	15906690	A	C	0\0	1\1	0.8293	0.0135	0.8158	4.21753e-21	exonic	Bra001335	nonsynonymous_SNV
A03	15906752	G	C	0\0	1\1	0.8679	0.0132	0.8547	2.9009e-26	exonic	Bra001335	nonsynonymous_SNV
A03	15907976	C	A	1\1	0\0	0.88	0.0164	0.8636	3.58812e-23	exonic	Bra001336	nonsynonymous_SNV
A03	15911591	C	T	0\0	1\1	0.9074	0.0159	0.8915	5.57573e-26	exonic	Bra001337	nonsynonymous_SNV
A03	15911660	T	G	1\1	0\0	0.8936	0.0154	0.8782	5.22989e-24	exonic	Bra001337	nonsynonymous_SNV
A03	15911880	C	G	1\1	0\0	0.9118	0	0.9118	6.22785e-32	exonic	Bra001337	nonsynonymous_SNV
A03	15914215	A	T	1\1	0\0	0.9516	0	0.9516	3.10551e-30	exonic	Bra001338	nonsynonymous_SNV
A03	15914222	G	A	1\1	0\0	0.95	0	0.95	1.50521e-30	exonic	Bra001338	nonsynonymous_SNV
A03	15914344	C	G	1\1	0\0	0.8939	0	0.8939	4.15194e-29	exonic	Bra001338	nonsynonymous_SNV
A03	15915349	A	C	1\1	0\0	0.8909	0.0492	0.8417	3.21854e-22	exonic	Bra001338	nonsynonymous_SNV
A03	15915373	C	T	0\0	1\1	0.8814	0.0517	0.8297	1.20019e-21	exonic	Bra001338	nonsynonymous_SNV
A03	15915441	G	T	0\0	1\1	0.8615	0.0253	0.8362	1.01462e-27	exonic	Bra001338	nonsynonymous_SNV
A03	15916180	C	A	1\1	0\0	0.9	0	0.9	1.09949e-30	exonic	Bra001339	nonsynonymous_SNV
A03	15918958	G	C	1\1	0\0	0.9	0.0392	0.8608	1.79301e-20	exonic	Bra001340	nonsynonymous_SNV
A03	15918997	T	A	1\1	0\0	0.8889	0.0364	0.8525	7.77603e-18	exonic	Bra001340	nonsynonymous_SNV
A03	15918998	T	A	1\1	0\0	0.8857	0.037	0.8487	2.81545e-17	exonic	Bra001340	nonsynonymous_SNV
A03	15919015	C	G	1\1	0\0	0.9	0.04	0.86	9.57229e-16	exonic	Bra001340	nonsynonymous_SNV
A03	15919128	A	G	1\1	0\0	0.8261	0.0169	0.8092	8.44315e-14	exonic	Bra001340	nonsynonymous_SNV
A03	15919194	C	G	1\1	0\0	0.7059	0	0.7059	1.02711e-10	exonic	Bra001340	nonsynonymous_SNV
A03	15919203	A	C	1\1	0\0	0.6667	0	0.6667	3.6251e-10	exonic	Bra001340	nonsynonymous_SNV
A03	15919214	C	T	1\1	0\0	0.6667	0	0.6667	5.05153e-10	exonic	Bra001340	nonsynonymous_SNV
A03	15919232	A	T	1\1	0\0	0.6667	0	0.6667	4.83322e-09	exonic	Bra001340	nonsynonymous_SNV
A03	15919237	G	C	1\1	0\0	0.6667	0	0.6667	7.56987e-09	exonic	Bra001340	nonsynonymous_SNV
A03	15919244	T	G	1\1	0\0	0.6667	0.0185	0.6482	8.96623e-08	exonic	Bra001340	nonsynonymous_SNV
A03	15919245	T	C	1\1	0\0	0.625	0	0.625	2.01863e-08	exonic	Bra001340	nonsynonymous_SNV
A03	15919259	C	T	1\1	0\0	0.7619	0.0204	0.7415	1.27329e-10	exonic	Bra001340	nonsynonymous_SNV
A03	15921814	T	C	1\1	0\0	0.8182	0	0.8182	3.04773e-21	exonic	Bra001341	nonsynonymous_SNV
A03	15921840	T	G	1\1	0\0	0.8085	0	0.8085	7.41148e-23	exonic	Bra001341	nonsynonymous_SNV
A03	15921841	G	A	1\1	0\0	0.8085	0	0.8085	7.41148e-23	exonic	Bra001341	nonsynonymous_SNV
A03	15921842	T	C	1\1	0\0	0.8085	0	0.8085	7.41148e-23	exonic	Bra001341	nonsynonymous_SNV
A03	15921887	C	T	1\1	0\0	0.8214	0	0.8214	9.68863e-24	exonic	Bra001341	nonsynonymous_SNV
A03	15921920	C	T	1\1	0\0	0.8182	0.0152	0.803	3.26648e-22	exonic	Bra001341	nonsynonymous_SNV
A03	15922355	A	C	1\1	0\0	0.9231	0.012	0.9111	2.87204e-34	exonic	Bra001341	nonsynonymous_SNV
A03	15923432	G	C	1\1	0\0	0.9565	0.0417	0.9148	1.23533e-21	exonic	Bra001341	nonsynonymous_SNV
A03	15923649	T	C	1\1	0\0	1	0.0417	0.9583	9.85115e-23	exonic	Bra001341	nonsynonymous_SNV
A03	15923699	G	A	1\1	0\0	1	0.0612	0.9388	3.71028e-22	exonic	Bra001341	nonsynonymous_SNV
A03	15923752	T	G	1\1	0\0	1	0.0426	0.9574	1.86699e-20	exonic	Bra001341	nonsynonymous_SNV
A03	15923754	G	A	1\1	0\0	1	0.0435	0.9565	3.17786e-20	exonic	Bra001341	nonsynonymous_SNV
A03	15924039	T	G	1\1	0\0	0.7907	0.0169	0.7738	1.30983e-17	exonic	Bra001341	nonsynonymous_SNV
A03	15924108	G	A	1\1	0\0	0.8148	0	0.8148	3.60253e-25	exonic	Bra001341	nonsynonymous_SNV
A03	15924136	A	C	1\1	0\0	0.8246	0.0122	0.8124	6.19631e-26	exonic	Bra001341	nonsynonymous_SNV
A03	15924137	T	C	1\1	0\0	0.8246	0.0125	0.8121	1.41594e-25	exonic	Bra001341	nonsynonymous_SNV
A03	15924156	C	A	1\1	0\0	0.8113	0.0127	0.7986	6.81167e-24	exonic	Bra001341	nonsynonymous_SNV
A03	15924162	A	G	1\1	0\0	0.8113	0.0125	0.7988	4.61572e-24	exonic	Bra001341	nonsynonymous_SNV
A03	15930607	G	C	1\1	0\0	0.9474	0	0.9474	3.36864e-33	exonic	Bra001342	nonsynonymous_SNV
A03	15931728	A	T	1\1	0\0	0.8904	0.12	0.7704	1.22608e-18	exonic	Bra001342	nonsynonymous_SNV
A03	15933869	T	G	1\1	0\0	0.9302	0	0.9302	1.15522e-22	exonic	Bra001342	nonsynonymous_SNV
A03	15935085	A	G	1\1	0\0	0.8519	0	0.8519	3.34938e-24	exonic	Bra001343	nonsynonymous_SNV
A03	15937309	G	C	0\0	1\1	0.7586	0.0426	0.716	4.5377e-11	exonic	Bra001344	nonsynonymous_SNV
A03	15937458	G	T	1\1	0\0	0.75	0.0682	0.6818	1.56772e-10	exonic	Bra001344	nonsynonymous_SNV
A03	15938204	G	T	0\0	1\1	0.9074	0.0411	0.8663	1.31202e-25	exonic	Bra001344	nonsynonymous_SNV
A03	15938779	C	G	0\0	1\1	0.8354	0.0694	0.766	4.23434e-23	exonic	Bra001344	nonsynonymous_SNV
A03	15939763	A	G	1\1	0\0	0.8974	0.0633	0.8341	5.7296e-29	exonic	Bra001344	nonsynonymous_SNV
A03	15940248	C	G	1\1	0\0	0.8814	0.1154	0.766	4.18613e-17	exonic	Bra001344	nonsynonymous_SNV
A03	15940894	G	T	1\1	0\0	0.8852	0.1096	0.7756	5.91271e-21	exonic	Bra001344	nonsynonymous_SNV
A03	15941810	A	C	1\1	0\0	0.8308	0.0405	0.7903	1.63196e-23	exonic	Bra001344	nonsynonymous_SNV
A03	15942030	C	T	1\1	0\0	0.9077	0.0893	0.8184	3.78667e-21	exonic	Bra001344	nonsynonymous_SNV
A03	15942223	A	G	0\0	1\1	0.9107	0.0727	0.838	7.36547e-21	exonic	Bra001344	nonsynonymous_SNV
A03	15942919	C	G	1\1	0\0	0.875	0.0678	0.8072	3.27822e-21	exonic	Bra001344	nonsynonymous_SNV
A03	15949658	T	C	1\1	0\0	0.8864	0.082	0.8044	8.15032e-18	exonic	Bra001348	nonsynonymous_SNV
A03	15949660	A	C	1\1	0\0	0.8864	0.0833	0.8031	1.28818e-17	exonic	Bra001348	nonsynonymous_SNV
A03	15949669	G	A	1\1	0\0	0.902	0.0625	0.8395	1.28891e-21	exonic	Bra001348	nonsynonymous_SNV
A03	15949759	C	T	1\1	0\0	0.9219	0.0545	0.8674	4.61222e-24	exonic	Bra001348	nonsynonymous_SNV
A03	15950678	G	C	1\1	0\0	0.902	0.0469	0.8551	1.1136e-22	exonic	Bra001348	nonsynonymous_SNV
A03	15950715	C	T	1\1	0\0	0.88	0.0526	0.8274	8.97526e-20	exonic	Bra001348	nonsynonymous_SNV
A03	15950716	C	A	1\1	0\0	0.88	0.0351	0.8449	5.80287e-21	exonic	Bra001348	nonsynonymous_SNV
A03	15950718	G	A	1\1	0\0	0.88	0.0351	0.8449	5.80287e-21	exonic	Bra001348	nonsynonymous_SNV
A03	15950892	G	C	1\1	0\0	0.9091	0.0566	0.8525	4.6372e-19	exonic	Bra001348	nonsynonymous_SNV
A03	15951150	A	C	1\1	0\0	0.8636	0.0308	0.8328	1.42667e-20	exonic	Bra001348	nonsynonymous_SNV
A03	15951354	A	G	1\1	0\0	0.9	0.0727	0.8273	2.95495e-19	exonic	Bra001348	nonsynonymous_SNV
A03	15952462	T	A	1\1	0\0	0.902	0.0606	0.8414	4.76251e-22	exonic	Bra001348	nonsynonymous_SNV
A03	15952537	TG	T	1\1	0\0	0.8857	0.0156	0.8701	3.45258e-20	exonic	Bra001348	frameshift_deletion
A03	15952540	T	TGAGA	1\1	0\0	0.8857	0.0149	0.8708	1.15222e-20	exonic	Bra001348	frameshift_insertion
A03	15952542	C	T	1\1	0\0	0.8857	0.0145	0.8712	5.66248e-21	exonic	Bra001348	nonsynonymous_SNV
A03	15952573	C	T	1\1	0\0	0.898	0.0323	0.8657	9.31658e-23	exonic	Bra001348	nonsynonymous_SNV
A03	15952587	C	A	1\1	0\0	0.9	0.0377	0.8623	5.48665e-21	exonic	Bra001348	nonsynonymous_SNV
A03	15953950	C	T	1\1	0\0	0.9348	0.0462	0.8886	1.71247e-23	exonic	Bra001349	nonsynonymous_SNV
A03	15954027	C	T	1\1	0\0	0.92	0.0323	0.8877	3.48389e-24	exonic	Bra001349	nonsynonymous_SNV
A03	15955019	A	C	1\1	0\0	0.75	0.0492	0.7008	1.34252e-11	exonic	Bra001349	nonsynonymous_SNV
A03	15955091	G	C	1\1	0\0	0.8913	0.0678	0.8235	5.79146e-19	exonic	Bra001349	nonsynonymous_SNV
A03	15955248	G	C	1\1	0\0	0.9111	0.0833	0.8278	1.83213e-20	exonic	Bra001349	nonsynonymous_SNV
A03	15955887	T	G	1\1	0\0	0.9615	0.1091	0.8524	4.1143e-21	exonic	Bra001349	nonsynonymous_SNV
A03	15960761	G	A	1\1	0\0	0.8571	0.1	0.7571	2.15177e-17	exonic	Bra001350	nonsynonymous_SNV
A03	15962235	T	C	1\1	0\0	0.902	0.0385	0.8635	5.18963e-21	exonic	Bra001350	nonsynonymous_SNV
A03	15962393	C	T	1\1	0\0	0.8776	0.0385	0.8391	1.69415e-19	exonic	Bra001350	nonsynonymous_SNV
A03	15966753	A	G	0\0	1\1	1	0.1579	0.8421	1.3942e-19	exonic	Bra001352	nonsynonymous_SNV
A03	15966769	G	A	0\0	1\1	1	0.15	0.85	8.67185e-20	exonic	Bra001352	nonsynonymous_SNV
A03	15966789	G	A	0\0	1\1	0.95	0.1071	0.8429	3.15107e-22	exonic	Bra001352	nonsynonymous_SNV
A03	15966795	C	T	0\0	1\1	0.9483	0.0909	0.8574	1.75588e-22	exonic	Bra001352	nonsynonymous_SNV
A03	15966796	T	G	0\0	1\1	0.9483	0.0893	0.859	1.36735e-22	exonic	Bra001352	nonsynonymous_SNV
A03	15983384	C	T	1\1	0\0	0.8462	0.0545	0.7917	3.55728e-18	exonic	Bra001356	nonsynonymous_SNV
A03	15983396	A	T	1\1	0\0	0.86	0.0517	0.8083	5.22939e-19	exonic	Bra001356	nonsynonymous_SNV
A03	15983634	A	G	1\1	0\0	0.803	0.0508	0.7522	4.4806e-19	exonic	Bra001356	nonsynonymous_SNV
A03	15985216	C	T	1\1	0\0	0.8	0.0159	0.7841	2.96675e-22	exonic	Bra001356	nonsynonymous_SNV
A03	15987642	C	T	1\1	0\0	0.8	0	0.8	3.77453e-19	exonic	Bra001356	nonsynonymous_SNV
A03	15987653	T	G	1\1	0\0	0.7966	0	0.7966	3.34271e-19	exonic	Bra001356	nonsynonymous_SNV
A03	15988340	G	A	1\1	0\0	0.8696	0.1129	0.7567	4.74189e-16	exonic	Bra001356	nonsynonymous_SNV
A03	15988395	A	C	1\1	0\0	0.8545	0.1231	0.7314	1.05288e-16	exonic	Bra001356	nonsynonymous_SNV
A03	15989049	A	T	1\1	0\0	0.8281	0.0556	0.7725	1.02922e-21	exonic	Bra001356	nonsynonymous_SNV
A03	15989550	T	C	1\1	0\0	0.9437	0.0476	0.8961	3.05262e-29	exonic	Bra001356	nonsynonymous_SNV
A03	15989557	T	C	1\1	0\0	0.9342	0.0615	0.8727	9.61831e-29	exonic	Bra001356	nonsynonymous_SNV
A03	15989562	A	G	1\1	0\0	0.9359	0.0455	0.8904	8.16469e-31	exonic	Bra001356	nonsynonymous_SNV
A03	15990461	T	C	1\1	0\0	0.8929	0.0714	0.8215	6.61288e-20	exonic	Bra001356	nonsynonymous_SNV
A03	15993446	C	A	1\1	0\0	0.8621	0.06	0.8021	1.58727e-18	exonic	Bra001357	nonsynonymous_SNV
A03	15993817	A	C	1\1	0\0	0.9333	0.0455	0.8878	4.93954e-27	exonic	Bra001357	nonsynonymous_SNV
A03	15995559	T	G	1\1	0\0	0.7761	0.1034	0.6727	1.26875e-14	exonic	Bra001357	nonsynonymous_SNV
A03	15995841	A	G	1\1	0\0	0.8718	0.0469	0.8249	1.82747e-18	exonic	Bra001357	nonsynonymous_SNV
A03	15995968	C	A	1\1	0\0	0.76	0.02	0.74	1.10912e-11	exonic	Bra001357	nonsynonymous_SNV
A03	15995979	A	T	1\1	0\0	0.7391	0.0185	0.7206	3.35435e-11	exonic	Bra001357	nonsynonymous_SNV
A03	15995980	A	G	1\1	0\0	0.7391	0.0196	0.7195	7.13103e-11	exonic	Bra001357	nonsynonymous_SNV
A03	15995983	A	G	1\1	0\0	0.7273	0.0196	0.7077	2.1677e-10	exonic	Bra001357	nonsynonymous_SNV
A03	15995998	A	T	1\1	0\0	0.8182	0.0392	0.779	4.67705e-16	exonic	Bra001357	nonsynonymous_SNV
A03	15996003	G	A	1\1	0\0	0.8261	0.037	0.7891	2.73744e-17	exonic	Bra001357	nonsynonymous_SNV
A03	15996039	A	G	1\1	0\0	0.8667	0.0588	0.8079	5.69829e-17	exonic	Bra001357	nonsynonymous_SNV
A03	15996040	T	A	1\1	0\0	0.8696	0.0577	0.8119	1.72919e-17	exonic	Bra001357	nonsynonymous_SNV
A03	15996045	G	A	1\1	0\0	0.8913	0.0556	0.8357	1.17795e-18	exonic	Bra001357	nonsynonymous_SNV
A03	15996055	C	T	1\1	0\0	0.8889	0.0678	0.8211	2.19787e-20	exonic	Bra001357	nonsynonymous_SNV
A03	15996076	A	G	1\1	0\0	0.8983	0.0862	0.8121	1.90281e-20	exonic	Bra001357	nonsynonymous_SNV
A03	15996256	G	A	1\1	0\0	0.8971	0.1333	0.7638	1.70788e-19	exonic	Bra001357	nonsynonymous_SNV
A03	15996263	G	A	1\1	0\0	0.8714	0.1186	0.7528	1.12786e-18	exonic	Bra001357	nonsynonymous_SNV
A03	15996272	A	C	1\1	0\0	0.8676	0.1186	0.749	1.63772e-18	exonic	Bra001357	nonsynonymous_SNV
A03	15996275	T	C	1\1	0\0	0.8551	0.1	0.7551	4.04385e-19	exonic	Bra001357	nonsynonymous_SNV
A03	15996312	A	C	1\1	0\0	0.8358	0.0909	0.7449	2.52703e-19	exonic	Bra001357	nonsynonymous_SNV
A03	15998172	A	C	1\1	0\0	0.9524	0.0323	0.9201	7.00113e-24	exonic	Bra001359	nonsynonymous_SNV
A03	15998175	C	T	1\1	0\0	0.9512	0.0317	0.9195	1.03297e-23	exonic	Bra001359	nonsynonymous_SNV
A03	15998178	G	C	1\1	0\0	0.9512	0.0328	0.9184	2.65459e-23	exonic	Bra001359	nonsynonymous_SNV
A03	15998813	C	T	1\1	0\0	0.8657	0.1489	0.7168	7.70213e-15	exonic	Bra001359	nonsynonymous_SNV
A03	15999500	C	T	1\1	0\0	0.7833	0.0606	0.7227	6.22971e-18	exonic	Bra001359	nonsynonymous_SNV
A03	15999509	T	C	1\1	0\0	0.8197	0.0588	0.7609	4.28545e-20	exonic	Bra001359	nonsynonymous_SNV
A03	16000252	C	T	1\1	0\0	0.8478	0.0351	0.8127	9.13824e-19	exonic	Bra001359	nonsynonymous_SNV
A03	16000482	T	C	1\1	0\0	0.8542	0.0339	0.8203	7.91923e-20	exonic	Bra001359	nonsynonymous_SNV
A03	16000567	C	A	1\1	0\0	0.8654	0.0656	0.7998	2.5009e-19	exonic	Bra001359	nonsynonymous_SNV
A03	16000569	T	C	1\1	0\0	0.8654	0.0667	0.7987	4.04836e-19	exonic	Bra001359	nonsynonymous_SNV
A03	16000577	G	T	1\1	0\0	0.8596	0.069	0.7906	3.52231e-19	exonic	Bra001359	nonsynonymous_SNV
A03	16000827	C	G	1\1	0\0	0.7857	0.1061	0.6796	8.58295e-15	exonic	Bra001359	nonsynonymous_SNV
A03	16001062	A	T	1\1	0\0	0.8	0.1449	0.6551	2.2474e-12	exonic	Bra001359	nonsynonymous_SNV
A03	16001104	A	C	1\1	0\0	0.8	0.1081	0.6919	1.20155e-12	exonic	Bra001359	nonsynonymous_SNV
A03	16002430	C	A	1\1	0\0	0.8286	0.0408	0.7878	2.04149e-14	exonic	Bra001360	nonsynonymous_SNV
A03	16002433	C	T	1\1	0\0	0.8235	0.0408	0.7827	4.58478e-14	exonic	Bra001360	nonsynonymous_SNV
A03	16002444	A	T	1\1	0\0	0.7941	0.037	0.7571	5.1374e-14	exonic	Bra001360	nonsynonymous_SNV
A03	16002447	T	C	1\1	0\0	0.7879	0.0364	0.7515	8.76075e-14	exonic	Bra001360	nonsynonymous_SNV
A03	16002471	T	C	1\1	0\0	0.7812	0.0364	0.7448	2.17013e-13	exonic	Bra001360	nonsynonymous_SNV
A03	16002498	C	A	1\1	0\0	0.8235	0.0351	0.7884	2.15337e-15	exonic	Bra001360	nonsynonymous_SNV
A03	16002502	C	G	1\1	0\0	0.8	0.0351	0.7649	7.26485e-15	exonic	Bra001360	nonsynonymous_SNV
A03	16002517	C	T	1\1	0\0	0.8529	0.0345	0.8184	1.55245e-16	exonic	Bra001360	nonsynonymous_SNV
A03	16002528	C	T	1\1	0\0	0.8571	0.0164	0.8407	1.35784e-18	exonic	Bra001360	nonsynonymous_SNV
A03	16002559	G	C	1\1	0\0	0.875	0.0172	0.8578	4.75074e-20	exonic	Bra001360	nonsynonymous_SNV
A03	16008266	G	A	1\1	0\0	0.7903	0.0566	0.7337	1.13308e-16	exonic	Bra001363	nonsynonymous_SNV
A03	16008407	T	C	1\1	0\0	0.8077	0.0851	0.7226	1.05633e-13	exonic	Bra001363	nonsynonymous_SNV
A03	16008520	A	G	1\1	0\0	0.7907	0.0612	0.7295	1.49682e-13	exonic	Bra001363	nonsynonymous_SNV
A03	16010956	A	G	1\1	0\0	0.8947	0.0588	0.8359	1.04102e-16	exonic	Bra001364	nonsynonymous_SNV
A03	16010971	A	C	1\1	0\0	0.8649	0.06	0.8049	3.41046e-15	exonic	Bra001364	nonsynonymous_SNV
A03	16012990	G	A	1\1	0\0	0.8113	0.1017	0.7096	6.09279e-15	exonic	Bra001364	nonsynonymous_SNV
A03	16013004	A	C	1\1	0\0	0.7959	0.0769	0.719	1.62765e-15	exonic	Bra001364	nonsynonymous_SNV
A03	16015590	G	A	1\1	0\0	0.8852	0.087	0.7982	8.67545e-22	exonic	Bra001365	nonsynonymous_SNV
A03	16015901	T	C	1\1	0\0	0.8936	0.0704	0.8232	9.45919e-21	exonic	Bra001365	nonsynonymous_SNV
A03	16016152	A	G	1\1	0\0	0.9259	0.0606	0.8653	4.30289e-24	exonic	Bra001365	nonsynonymous_SNV
A03	16017625	C	T	1\1	0\0	0.7917	0.06	0.7317	2.48659e-14	exonic	Bra001366	nonsynonymous_SNV
A03	16017634	C	T	1\1	0\0	0.7959	0.0714	0.7245	5.91145e-15	exonic	Bra001366	nonsynonymous_SNV
A03	16017642	A	T	1\1	0\0	0.7843	0.0727	0.7116	1.34689e-14	exonic	Bra001366	nonsynonymous_SNV
A03	16017787	T	C	1\1	0\0	0.8448	0.0364	0.8084	4.86322e-20	exonic	Bra001366	nonsynonymous_SNV
A03	16019259	C	G	1\1	0\0	0.8167	0.0926	0.7241	8.89387e-16	exonic	Bra001366	nonsynonymous_SNV
A03	16019643	G	C	1\1	0\0	0.8413	0.0952	0.7461	3.77504e-18	exonic	Bra001366	nonsynonymous_SNV
A03	16020510	G	T	1\1	0\0	0.8036	0.0714	0.7322	6.80273e-16	exonic	Bra001366	nonsynonymous_SNV
A03	16020511	C	T	1\1	0\0	0.8182	0.0727	0.7455	3.94396e-16	exonic	Bra001366	nonsynonymous_SNV
A03	16020734	G	T	1\1	0\0	0.7667	0.0769	0.6898	3.03999e-14	exonic	Bra001366	nonsynonymous_SNV
A03	16020880	C	T	1\1	0\0	0.9	0.0769	0.8231	1.53546e-21	exonic	Bra001366	nonsynonymous_SNV
A03	16020890	G	T	1\1	0\0	0.8806	0.08	0.8006	1.78073e-19	exonic	Bra001366	nonsynonymous_SNV
A03	16020906	C	T	1\1	0\0	0.8769	0.0577	0.8192	9.69572e-21	exonic	Bra001366	nonsynonymous_SNV
A03	16025016	T	C	1\1	0\0	0.9273	0.1014	0.8259	3.16832e-22	exonic	Bra001367	nonsynonymous_SNV
A03	16037765	T	C	1\1	0\0	0.8493	0.0164	0.8329	2.598e-25	exonic	Bra001369	nonsynonymous_SNV
A03	16037797	A	C	0\0	1\1	0.8451	0.0172	0.8279	3.88221e-24	exonic	Bra001369	nonsynonymous_SNV
A03	16037829	A	C	1\1	0\0	0.8529	0.0308	0.8221	2.15712e-24	exonic	Bra001369	nonsynonymous_SNV
A03	16037879	T	A	1\1	0\0	0.9194	0.0526	0.8668	4.15243e-24	exonic	Bra001369	nonsynonymous_SNV
A03	16037956	G	C	0\0	1\1	0.9231	0.0159	0.9072	2.51374e-29	exonic	Bra001369	nonsynonymous_SNV
A03	16038226	C	A	0\0	1\1	0.9074	0.0469	0.8605	1.24094e-23	exonic	Bra001369	nonsynonymous_SNV
A03	16038288	C	G	0\0	1\1	0.9016	0.0351	0.8665	3.95269e-24	exonic	Bra001369	nonsynonymous_SNV
A03	16038299	A	G	0\0	1\1	0.9333	0.069	0.8643	1.57522e-23	exonic	Bra001369	nonsynonymous_SNV
A03	16038364	A	G	0\0	1\1	0.9091	0.0161	0.893	2.74758e-28	exonic	Bra001369	nonsynonymous_SNV
A03	16040772	A	T	0\0	1\1	0.8824	0.1628	0.7196	6.65404e-13	exonic	Bra001370	nonsynonymous_SNV
A03	16040774	AGAGGG	A	0\0	1\1	0.8846	0.1628	0.7218	5.00686e-13	exonic	Bra001370	frameshift_deletion
A03	16040781	A	T	0\0	1\1	0.8846	0.1628	0.7218	5.00686e-13	exonic	Bra001370	nonsynonymous_SNV
A03	16041405	C	T	0\0	1\1	0.8627	0.1064	0.7563	1.41962e-14	exonic	Bra001371	nonsynonymous_SNV
A03	16044345	G	A	0\0	1\1	0.8382	0.0423	0.7959	6.90714e-24	exonic	Bra001372	nonsynonymous_SNV
A03	16044359	C	T	0\0	1\1	0.806	0.0556	0.7504	5.05086e-21	exonic	Bra001372	nonsynonymous_SNV
A03	16044402	C	T	0\0	1\1	0.8551	0.0625	0.7926	4.69055e-22	exonic	Bra001372	nonsynonymous_SNV
A03	16044411	C	T	0\0	1\1	0.8676	0.0635	0.8041	2.15681e-22	exonic	Bra001372	nonsynonymous_SNV
A03	16044717	T	C	0\0	1\1	0.8421	0.0741	0.768	2.30853e-17	exonic	Bra001372	nonsynonymous_SNV
A03	16044750	A	T	0\0	1\1	0.8788	0.0962	0.7826	8.2736e-19	exonic	Bra001372	nonsynonymous_SNV
A03	16044824	G	A	0\0	1\1	0.8387	0.069	0.7697	6.50268e-19	exonic	Bra001372	nonsynonymous_SNV
A03	16044992	A	C	0\0	1\1	0.8571	0.0943	0.7628	1.03181e-16	exonic	Bra001372	nonsynonymous_SNV
A03	16045005	T	C	0\0	1\1	0.8727	0.098	0.7747	1.54326e-16	exonic	Bra001372	nonsynonymous_SNV
A03	16045417	G	T	0\0	1\1	0.8462	0.0556	0.7906	1.30553e-19	exonic	Bra001372	nonsynonymous_SNV
A03	16045455	A	T	0\0	1\1	0.8955	0.0333	0.8622	1.61722e-25	exonic	Bra001372	nonsynonymous_SNV
A03	16045534	G	C	0\0	1\1	0.8421	0.0317	0.8104	1.53269e-21	exonic	Bra001372	nonsynonymous_SNV
A03	16045571	C	A	0\0	1\1	0.8571	0.0417	0.8154	4.98217e-23	exonic	Bra001372	nonsynonymous_SNV
A03	16046323	A	C	0\0	1\1	0.7719	0.0638	0.7081	5.85133e-14	exonic	Bra001372	nonsynonymous_SNV
A03	16046707	T	C	0\0	1\1	0.8065	0.0278	0.7787	1.06931e-22	exonic	Bra001372	nonsynonymous_SNV
A03	16046793	T	G	0\0	1\1	0.8243	0.04	0.7843	7.01221e-25	exonic	Bra001372	nonsynonymous_SNV
A03	16051280	G	A	0\0	1\1	0.8621	0.0779	0.7842	1.0886e-21	exonic	Bra001373	nonsynonymous_SNV
A03	16051349	A	T	1\1	0\0	0.8065	0.0588	0.7477	7.4627e-17	exonic	Bra001373	nonsynonymous_SNV
A03	16051502	A	G	0\0	1\1	0.8947	0.0123	0.8824	8.3148e-30	exonic	Bra001373	nonsynonymous_SNV
A03	16052755	G	T	1\1	0\0	0.9032	0.0612	0.842	7.91705e-21	exonic	Bra001373	nonsynonymous_SNV
A03	16053683	T	G	0\0	1\1	0.875	0.0448	0.8302	2.16683e-24	exonic	Bra001373	nonsynonymous_SNV
A03	16054112	C	G	1\1	0\0	0.7761	0.0312	0.7449	5.30126e-20	exonic	Bra001373	nonsynonymous_SNV
A03	16054241	G	A	0\0	1\1	0.8769	0.0972	0.7797	8.68799e-22	exonic	Bra001373	nonsynonymous_SNV
A03	16054259	C	T	0\0	1\1	0.8871	0.1148	0.7723	3.23099e-19	exonic	Bra001373	nonsynonymous_SNV
A03	16054278	A	G	0\0	1\1	0.8475	0.098	0.7495	6.10569e-16	exonic	Bra001373	nonsynonymous_SNV
A03	16054296	G	C	0\0	1\1	0.8983	0.0851	0.8132	1.75943e-18	exonic	Bra001373	nonsynonymous_SNV
A03	16054311	A	G	0\0	1\1	0.875	0.1136	0.7614	3.57842e-15	exonic	Bra001373	nonsynonymous_SNV
A03	16054337	G	A	0\0	1\1	0.8947	0.1707	0.724	1.98279e-13	exonic	Bra001373	nonsynonymous_SNV
A03	16055318	AAT	A	0\0	1\1	0.8594	0.0175	0.8419	1.15245e-23	exonic	Bra001374	frameshift_deletion
A03	16055330	AC	A	0\0	1\1	0.8594	0	0.8594	2.41967e-25	exonic	Bra001374	frameshift_deletion
A03	16055337	T	C	0\0	1\1	0.8594	0	0.8594	8.27574e-25	exonic	Bra001374	nonsynonymous_SNV
A03	16055343	A	T	0\0	1\1	0.8594	0	0.8594	8.27574e-25	exonic	Bra001374	nonsynonymous_SNV
A03	16055344	T	A	0\0	1\1	0.8594	0	0.8594	8.27574e-25	exonic	Bra001374	nonsynonymous_SNV
A03	16055385	A	C	0\0	1\1	0.8493	0.0175	0.8318	2.51582e-24	exonic	Bra001374	nonsynonymous_SNV
A03	16055388	TA	T	0\0	1\1	0.8451	0.0179	0.8272	1.33816e-23	exonic	Bra001374	frameshift_deletion
A03	16055978	C	T	0\0	1\1	0.9296	0.0588	0.8708	2.41029e-28	exonic	Bra001374	nonsynonymous_SNV
A03	16055992	A	T	1\1	0\0	0.9375	0.0299	0.9076	9.00929e-30	exonic	Bra001374	nonsynonymous_SNV
A03	16055995	T	A	1\1	0\0	0.9355	0.029	0.9065	1.09542e-29	exonic	Bra001374	nonsynonymous_SNV
A03	16055997	A	C	1\1	0\0	0.9365	0.0299	0.9066	1.90654e-29	exonic	Bra001374	nonsynonymous_SNV
A03	16057862	C	A	1\1	0\0	0.8806	0.0161	0.8645	2.05088e-26	exonic	Bra001374	nonsynonymous_SNV
A03	16058725	T	C	0\0	1\1	0.8507	0.0351	0.8156	3.3259e-22	exonic	Bra001374	nonsynonymous_SNV
A03	16060927	A	T	0\0	1\1	0.8868	0.0625	0.8243	5.92191e-21	exonic	Bra001374	nonsynonymous_SNV
A03	16063354	A	G	0\0	1\1	0.8814	0.0816	0.7998	3.80995e-18	exonic	Bra001375	nonsynonymous_SNV
A03	16063372	G	C	0\0	1\1	0.8596	0.0698	0.7898	2.41384e-16	exonic	Bra001375	nonsynonymous_SNV
A03	16063375	C	A	0\0	1\1	0.8596	0.093	0.7666	2.54932e-15	exonic	Bra001375	nonsynonymous_SNV
A03	16063468	T	G	0\0	1\1	0.8793	0.075	0.8043	1.95443e-16	exonic	Bra001375	nonsynonymous_SNV
A03	16066351	C	G	0\0	1\1	0.8727	0.1944	0.6783	7.09965e-11	exonic	Bra001376	nonsynonymous_SNV
A03	16068384	C	T	1\1	0\0	0.9494	0.0658	0.8836	1.06235e-32	exonic	Bra001376	nonsynonymous_SNV
A03	16068453	A	T	1\1	0\0	0.9265	0.0794	0.8471	4.39116e-25	exonic	Bra001376	nonsynonymous_SNV
A03	16068926	G	A	1\1	0\0	0.8393	0.0896	0.7497	3.32803e-18	exonic	Bra001376	nonsynonymous_SNV
A03	16068954	T	C	0\0	1\1	0.8571	0.1129	0.7442	4.85091e-17	exonic	Bra001376	nonsynonymous_SNV
A03	16068980	G	T	0\0	1\1	0.8545	0.0877	0.7668	2.81824e-17	exonic	Bra001376	nonsynonymous_SNV
A03	16069813	A	C	1\1	0\0	0.8358	0.0781	0.7577	9.15001e-20	exonic	Bra001376	nonsynonymous_SNV
A03	16069862	G	C	1\1	0\0	0.7759	0.0806	0.6953	1.29866e-15	exonic	Bra001376	nonsynonymous_SNV
A03	16073019	C	T	0\0	1\1	0.8039	0.0392	0.7647	2.86663e-16	exonic	Bra001377	nonsynonymous_SNV
A03	16073235	A	C	1\1	0\0	0.9	0.05	0.85	4.13878e-23	exonic	Bra001377	nonsynonymous_SNV
A03	16073261	T	A	1\1	0\0	0.9138	0.0364	0.8774	1.02187e-23	exonic	Bra001377	nonsynonymous_SNV
A03	16073263	G	T	1\1	0\0	0.9153	0.0364	0.8789	4.93308e-24	exonic	Bra001377	nonsynonymous_SNV
A03	16079999	A	AAGATG	0\0	1\1	0.8769	0.0164	0.8605	7.88825e-26	exonic	Bra001378	frameshift_insertion
A03	16080865	T	C	1\1	0\0	0.8654	0.0652	0.8002	8.3778e-17	exonic	Bra001379	nonsynonymous_SNV
A03	16080885	T	C	1\1	0\0	0.7885	0.0816	0.7069	1.67445e-13	exonic	Bra001379	nonsynonymous_SNV
A03	16081181	G	A	0\0	1\1	0.8596	0.0847	0.7749	2.87389e-18	exonic	Bra001379	nonsynonymous_SNV
A03	16081344	C	G	1\1	0\0	0.8824	0.0678	0.8146	1.62054e-19	exonic	Bra001379	nonsynonymous_SNV
A03	16081524	A	C	1\1	0\0	0.8919	0.0492	0.8427	2.96949e-18	exonic	Bra001379	nonsynonymous_SNV
A03	16083607	C	G	1\1	0\0	0.8679	0.0469	0.821	2.45807e-21	exonic	Bra001380	nonsynonymous_SNV
A03	16088317	T	G	1\1	0\0	0.9403	0.0588	0.8815	1.40491e-19	exonic	Bra001381	nonsynonymous_SNV
A03	16088350	T	C	0\0	1\1	0.9355	0.0571	0.8784	3.96763e-19	exonic	Bra001381	nonsynonymous_SNV
A03	16100023	TTC	T	0\0	1\1	0.8448	0.102	0.7428	1.85131e-15	exonic	Bra001383	frameshift_deletion
A03	16100034	G	A	0\0	1\1	0.8667	0.0943	0.7724	1.06093e-17	exonic	Bra001383	nonsynonymous_SNV
A03	16101972	A	G	0\0	1\1	0.9423	0.1064	0.8359	1.01404e-18	exonic	Bra001383	nonsynonymous_SNV
A03	16119018	T	A	1\1	0\0	0.8621	0.0405	0.8216	4.27736e-24	exonic	Bra001386	nonsynonymous_SNV
A03	16119246	G	C	0\0	1\1	0.8889	0.0735	0.8154	4.24864e-23	exonic	Bra001386	nonsynonymous_SNV
A03	16119251	G	A	0\0	1\1	0.8788	0.0896	0.7892	9.33916e-22	exonic	Bra001386	nonsynonymous_SNV
A03	16119266	G	A	0\0	1\1	0.8594	0.0676	0.7918	7.70925e-23	exonic	Bra001386	nonsynonymous_SNV
A03	16119378	G	A	1\1	0\0	0.7818	0.0411	0.7407	1.87243e-19	exonic	Bra001386	nonsynonymous_SNV
A03	16119515	C	G	1\1	0\0	0.8276	0.0702	0.7574	1.3555e-17	exonic	Bra001386	nonsynonymous_SNV
A03	16119609	C	T	1\1	0\0	0.8095	0.0508	0.7587	5.52976e-19	exonic	Bra001386	nonsynonymous_SNV
A03	16122666	G	A	1\1	0\0	0.8214	0.0519	0.7695	3.93292e-21	exonic	Bra001387	nonsynonymous_SNV
A03	16122757	C	A	1\1	0\0	0.85	0.0541	0.7959	9.78961e-23	exonic	Bra001387	nonsynonymous_SNV
A03	16122839	G	A	1\1	0\0	0.8545	0.0469	0.8076	9.24239e-21	exonic	Bra001387	nonsynonymous_SNV
A03	16122845	A	T	1\1	0\0	0.8596	0.0484	0.8112	4.85879e-21	exonic	Bra001387	nonsynonymous_SNV
A03	16123000	A	C	1\1	0\0	0.8904	0.0235	0.8669	1.28049e-32	exonic	Bra001387	nonsynonymous_SNV
A03	16123050	A	G	1\1	0\0	0.8696	0.0385	0.8311	1.64973e-27	exonic	Bra001387	nonsynonymous_SNV
A03	16123052	T	G	1\1	0\0	0.8696	0.0385	0.8311	1.64973e-27	exonic	Bra001387	nonsynonymous_SNV
A03	16123063	G	C	1\1	0\0	0.8507	0.0395	0.8112	2.41789e-25	exonic	Bra001387	nonsynonymous_SNV
A03	16123096	A	G	1\1	0\0	0.8592	0.0417	0.8175	8.56076e-26	exonic	Bra001387	nonsynonymous_SNV
A03	16123255	T	C	1\1	0\0	0.8387	0.0814	0.7573	5.26039e-22	exonic	Bra001387	nonsynonymous_SNV
A03	16123276	G	C	1\1	0\0	0.8387	0.0811	0.7576	1.57702e-20	exonic	Bra001387	nonsynonymous_SNV
A03	16123290	A	G	1\1	0\0	0.8485	0.0972	0.7513	2.61993e-20	exonic	Bra001387	nonsynonymous_SNV
A03	16125694	T	C	1\1	0\0	0.9032	0	0.9032	2.95613e-27	exonic	Bra001387	nonsynonymous_SNV
A03	16125894	A	G	0\0	1\1	0.8082	0.0364	0.7718	3.68823e-20	exonic	Bra001387	nonsynonymous_SNV
A03	16127386	T	C	0\0	1\1	0.8889	0.0282	0.8607	3.06824e-27	exonic	Bra001388	nonsynonymous_SNV
A03	16127410	G	A	0\0	1\1	0.8983	0.0143	0.884	3.63692e-28	exonic	Bra001388	nonsynonymous_SNV
A03	16127437	C	A	0\0	1\1	0.9091	0.0161	0.893	4.5945e-26	exonic	Bra001388	nonsynonymous_SNV
A03	16127444	G	T	0\0	1\1	0.902	0	0.902	3.07087e-25	exonic	Bra001388	nonsynonymous_SNV
A03	16127482	T	C	0\0	1\1	0.9512	0.0159	0.9353	5.19715e-25	exonic	Bra001388	nonsynonymous_SNV
A03	16127559	G	T	0\0	1\1	0.9286	0.1	0.8286	2.9218e-18	exonic	Bra001388	nonsynonymous_SNV
A03	16127590	T	C	0\0	1\1	0.9167	0.0938	0.8229	7.13597e-20	exonic	Bra001388	nonsynonymous_SNV
A03	16127647	T	G	0\0	1\1	0.9111	0.1034	0.8077	1.17422e-17	exonic	Bra001388	nonsynonymous_SNV
A03	16127798	C	T	1\1	0\0	0.8163	0.1379	0.6784	8.82242e-13	exonic	Bra001388	nonsynonymous_SNV
A03	16127831	T	C	0\0	1\1	0.8148	0.0923	0.7225	1.91998e-16	exonic	Bra001388	nonsynonymous_SNV
A03	16127848	C	T	0\0	1\1	0.8077	0.0909	0.7168	7.54659e-16	exonic	Bra001388	nonsynonymous_SNV
A03	16127906	G	A	0\0	1\1	0.8776	0.1207	0.7569	8.58188e-16	exonic	Bra001388	nonsynonymous_SNV
A03	16128011	C	T	0\0	1\1	0.7872	0.0968	0.6904	7.55277e-14	exonic	Bra001388	nonsynonymous_SNV
A03	16128318	A	T	1\1	0\0	0.8594	0.102	0.7574	1.10127e-16	exonic	Bra001388	nonsynonymous_SNV
A03	16128356	T	G	1\1	0\0	0.8421	0.0638	0.7783	9.78645e-17	exonic	Bra001388	nonsynonymous_SNV
A03	16128358	C	G	1\1	0\0	0.8571	0.0638	0.7933	3.42138e-17	exonic	Bra001388	nonsynonymous_SNV
A03	16128462	A	C	1\1	0\0	0.8657	0.0615	0.8042	1.00366e-22	exonic	Bra001388	nonsynonymous_SNV
A03	16128596	G	C	1\1	0\0	0.7632	0.1163	0.6469	3.3415e-12	exonic	Bra001388	nonsynonymous_SNV
A03	16128623	C	T	1\1	0\0	0.7895	0.1569	0.6326	9.11876e-13	exonic	Bra001388	nonsynonymous_SNV
A03	16128632	G	T	1\1	0\0	0.8	0.1346	0.6654	1.68233e-14	exonic	Bra001388	nonsynonymous_SNV
A03	16129913	C	T	1\1	0\0	0.8767	0.0678	0.8089	1.42814e-22	exonic	Bra001388	nonsynonymous_SNV
A03	16133006	C	T	0\0	1\1	0.8478	0.0513	0.7965	1.66283e-14	exonic	Bra001389	nonsynonymous_SNV
A03	16133007	C	T	0\0	1\1	0.8478	0.05	0.7978	7.22623e-15	exonic	Bra001389	nonsynonymous_SNV
A03	16139269	G	C	0\0	1\1	0.898	0.0317	0.8663	5.6698e-23	exonic	Bra001391	nonsynonymous_SNV
A03	16161109	A	T	1\1	0\0	0.8485	0.0408	0.8077	8.47739e-20	exonic	Bra001393	nonsynonymous_SNV
A03	16161118	C	A	1\1	0\0	0.8485	0.04	0.8085	8.47739e-20	exonic	Bra001393	nonsynonymous_SNV
A03	16161704	C	T	0\0	1\1	0.7808	0.0462	0.7346	5.29067e-20	exonic	Bra001393	nonsynonymous_SNV
A03	16161735	C	T	0\0	1\1	0.8133	0.0588	0.7545	1.14629e-21	exonic	Bra001393	nonsynonymous_SNV
A03	16161756	T	C	0\0	1\1	0.8143	0.0923	0.722	2.58961e-18	exonic	Bra001393	nonsynonymous_SNV
A03	16175665	T	A	1\1	0\0	0.875	0.0286	0.8464	9.12268e-25	exonic	Bra001395	nonsynonymous_SNV
A03	16175708	A	G	1\1	0\0	0.8909	0.0429	0.848	3.0552e-24	exonic	Bra001395	nonsynonymous_SNV
A03	16175976	G	A	1\1	0\0	0.9821	0.0556	0.9265	3.54923e-30	exonic	Bra001395	nonsynonymous_SNV
A03	16176062	T	G	1\1	0\0	0.9531	0.0633	0.8898	1.93155e-30	exonic	Bra001395	nonsynonymous_SNV
A03	16176063	C	A	1\1	0\0	0.9531	0.061	0.8921	3.78096e-31	exonic	Bra001395	nonsynonymous_SNV
A03	16176131	C	T	1\1	0\0	0.9636	0.0303	0.9333	2.72285e-29	exonic	Bra001395	nonsynonymous_SNV
A03	16176189	C	A	1\1	0\0	0.9032	0.04	0.8632	1.30613e-27	exonic	Bra001395	nonsynonymous_SNV
A03	16176336	T	G	1\1	0\0	0.8983	0.0704	0.8279	1.44593e-23	exonic	Bra001395	nonsynonymous_SNV
A03	16176407	T	A	1\1	0\0	0.8871	0.0746	0.8125	1.39637e-22	exonic	Bra001395	nonsynonymous_SNV
A03	16176477	G	T	1\1	0\0	0.8596	0.0484	0.8112	4.85879e-21	exonic	Bra001395	nonsynonymous_SNV
A03	16176757	T	G	1\1	0\0	0.8298	0.0566	0.7732	2.66464e-16	exonic	Bra001395	nonsynonymous_SNV
A03	16176941	C	A	1\1	0\0	0.8525	0.0645	0.788	2.24644e-20	exonic	Bra001395	nonsynonymous_SNV
A03	16176945	A	G	1\1	0\0	0.8571	0.0526	0.8045	8.74892e-21	exonic	Bra001395	nonsynonymous_SNV
A03	16176986	A	G	1\1	0\0	0.8793	0	0.8793	7.64584e-24	exonic	Bra001395	nonsynonymous_SNV
A03	16176987	A	T	1\1	0\0	0.8793	0	0.8793	4.5682e-24	exonic	Bra001395	nonsynonymous_SNV
A03	16177042	C	G	1\1	0\0	0.8889	0.0345	0.8544	6.75034e-24	exonic	Bra001395	nonsynonymous_SNV
A03	16177057	A	C	1\1	0\0	0.9077	0.0508	0.8569	3.54994e-24	exonic	Bra001395	nonsynonymous_SNV
A03	16177079	G	A	1\1	0\0	0.9322	0.037	0.8952	8.75149e-25	exonic	Bra001395	nonsynonymous_SNV
A03	16183689	A	C	1\1	0\0	0.9057	0.082	0.8237	1.54815e-20	exonic	Bra001399	nonsynonymous_SNV
A03	16183702	A	T	1\1	0\0	0.8824	0.0877	0.7947	4.7438e-18	exonic	Bra001399	nonsynonymous_SNV
A03	16183703	C	G	1\1	0\0	0.8824	0.0862	0.7962	4.39944e-18	exonic	Bra001399	nonsynonymous_SNV
A03	16183781	C	A	1\1	0\0	0.8627	0.0877	0.775	3.48647e-17	exonic	Bra001399	nonsynonymous_SNV
A03	16184251	T	G	1\1	0\0	0.8113	0.0462	0.7651	6.193e-19	exonic	Bra001399	nonsynonymous_SNV
A03	16185541	T	C	1\1	0\0	0.9375	0.0851	0.8524	2.12214e-21	exonic	Bra001399	nonsynonymous_SNV
A03	16187020	A	G	1\1	0\0	0.875	0.0519	0.8231	4.37516e-22	exonic	Bra001400	nonsynonymous_SNV
A03	16187728	C	T	1\1	0\0	0.8545	0.0923	0.7622	4.51558e-18	exonic	Bra001400	nonsynonymous_SNV
A03	16187782	A	C	1\1	0\0	0.9242	0.1	0.8242	5.61054e-26	exonic	Bra001400	nonsynonymous_SNV
A03	16187847	A	G	1\1	0\0	0.8657	0.0746	0.7911	7.07279e-22	exonic	Bra001400	nonsynonymous_SNV
A03	16187987	C	A	0\0	1\1	0.8806	0.0533	0.8273	5.27276e-26	exonic	Bra001400	nonsynonymous_SNV
A03	16188008	C	G	0\0	1\1	0.8485	0.0455	0.803	1.07928e-22	exonic	Bra001400	nonsynonymous_SNV
A03	16188051	G	C	1\1	0\0	0.875	0.0667	0.8083	1.55744e-21	exonic	Bra001400	nonsynonymous_SNV
A03	16188344	G	C	1\1	0\0	0.9643	0.0678	0.8965	2.45188e-25	exonic	Bra001400	nonsynonymous_SNV
A03	16188478	A	C	1\1	0\0	0.8571	0.1071	0.75	2.7619e-18	exonic	Bra001400	nonsynonymous_SNV
A03	16188656	G	C	0\0	1\1	0.8421	0.082	0.7601	1.72685e-20	exonic	Bra001400	nonsynonymous_SNV
A03	16188724	T	C	0\0	1\1	0.8286	0.0566	0.772	3.99092e-19	exonic	Bra001400	nonsynonymous_SNV
A03	16188879	A	G	0\0	1\1	0.8936	0.069	0.8246	4.63163e-19	exonic	Bra001400	nonsynonymous_SNV
A03	16189147	C	G	0\0	1\1	0.9032	0.0968	0.8064	5.02537e-21	exonic	Bra001400	nonsynonymous_SNV
A03	16192678	C	T	1\1	0\0	0.8551	0.0962	0.7589	7.02825e-18	exonic	Bra001401	nonsynonymous_SNV
A03	16199593	C	A	1\1	0\0	0.8095	0.0652	0.7443	2.29301e-13	exonic	Bra001402	nonsynonymous_SNV
A03	16199889	G	A	0\0	1\1	0.8846	0.025	0.8596	2.36466e-18	exonic	Bra001402	nonsynonymous_SNV
A03	16199892	T	G	0\0	1\1	0.8824	0.025	0.8574	3.60635e-18	exonic	Bra001402	nonsynonymous_SNV
A03	16207193	T	C	0\0	1\1	0.8594	0.1897	0.6697	3.33414e-14	exonic	Bra001404	nonsynonymous_SNV
A03	16207376	A	G	0\0	1\1	0.8571	0.1053	0.7518	8.45715e-17	exonic	Bra001404	nonsynonymous_SNV
A03	16207497	T	C	1\1	0\0	0.7727	0.1034	0.6693	3.8961e-12	exonic	Bra001404	nonsynonymous_SNV
A03	16207559	A	G	1\1	0\0	0.7632	0.0179	0.7453	2.84072e-15	exonic	Bra001404	nonsynonymous_SNV
A03	16207575	A	T	1\1	0\0	0.8393	0.0323	0.807	5.04902e-21	exonic	Bra001404	nonsynonymous_SNV
A03	16207589	A	G	1\1	0\0	0.8833	0.0517	0.8316	5.80686e-22	exonic	Bra001404	nonsynonymous_SNV
A03	16207604	T	C	1\1	0\0	0.9259	0.0606	0.8653	4.30289e-24	exonic	Bra001404	nonsynonymous_SNV
A03	16207629	G	C	1\1	0\0	0.8846	0.0746	0.81	1.37061e-20	exonic	Bra001404	nonsynonymous_SNV
A03	16207645	C	A	1\1	0\0	0.8852	0.0877	0.7975	1.51812e-19	exonic	Bra001404	nonsynonymous_SNV
A03	16207659	T	C	1\1	0\0	0.8615	0.0847	0.7768	1.10834e-19	exonic	Bra001404	nonsynonymous_SNV
A03	16207673	C	T	1\1	0\0	0.8333	0.0794	0.7539	2.82295e-19	exonic	Bra001404	nonsynonymous_SNV
A03	16207685	C	T	1\1	0\0	0.8281	0.0781	0.75	8.42157e-19	exonic	Bra001404	nonsynonymous_SNV
A03	16207686	A	T	1\1	0\0	0.8438	0.0769	0.7669	4.62543e-20	exonic	Bra001404	nonsynonymous_SNV
A03	16207691	C	T	1\1	0\0	0.8462	0.0781	0.7681	4.62543e-20	exonic	Bra001404	nonsynonymous_SNV
A03	16207787	C	A	1\1	0\0	0.8519	0.0769	0.775	6.05613e-19	exonic	Bra001404	nonsynonymous_SNV
A03	16207980	C	T	1\1	0\0	0.9298	0.0938	0.836	1.66261e-22	exonic	Bra001404	nonsynonymous_SNV
A03	16208048	T	G	1\1	0\0	0.8727	0.0536	0.8191	4.40454e-20	exonic	Bra001404	nonsynonymous_SNV
A03	16208078	C	T	1\1	0\0	0.8929	0.0909	0.802	6.53763e-19	exonic	Bra001404	nonsynonymous_SNV
A03	16208360	C	G	1\1	0\0	0.7973	0.0952	0.7021	2.30687e-17	exonic	Bra001404	nonsynonymous_SNV
A03	16222802	C	A	0\0	1\1	0.85	0.0649	0.7851	1.94282e-25	exonic	Bra001405	nonsynonymous_SNV
A03	16222836	C	T	0\0	1\1	0.8875	0.0395	0.848	3.52177e-30	exonic	Bra001405	nonsynonymous_SNV
A03	16222840	T	C	0\0	1\1	0.8734	0.0385	0.8349	1.83415e-29	exonic	Bra001405	nonsynonymous_SNV
A03	16222965	G	A	0\0	1\1	0.8507	0.0455	0.8052	3.30782e-23	exonic	Bra001405	nonsynonymous_SNV
A03	16223020	G	T	0\0	1\1	0.8387	0.0625	0.7762	3.50331e-20	exonic	Bra001405	nonsynonymous_SNV
A03	16223055	G	A	0\0	1\1	0.8378	0.0448	0.793	8.80423e-24	exonic	Bra001405	nonsynonymous_SNV
A03	16229977	T	C	0\0	1\1	0.7927	0.1148	0.6779	1.11232e-16	exonic	Bra001406	nonsynonymous_SNV
A03	16243543	G	A	1\1	0\0	0.8644	0.0758	0.7886	1.84517e-20	exonic	Bra001410	nonsynonymous_SNV
A03	16243544	A	T	1\1	0\0	0.8644	0.0758	0.7886	1.84517e-20	exonic	Bra001410	nonsynonymous_SNV
A03	16243607	T	C	1\1	0\0	0.8906	0.0455	0.8451	6.19866e-25	exonic	Bra001410	nonsynonymous_SNV
A03	16244714	C	T	1\1	0\0	0.8909	0.02	0.8709	7.03095e-22	exonic	Bra001410	nonsynonymous_SNV
A03	16244753	T	C	1\1	0\0	0.8772	0.0351	0.8421	8.46315e-22	exonic	Bra001410	nonsynonymous_SNV
A03	16260897	G	A	1\1	0\0	0.6935	0.1	0.5935	6.87408e-12	exonic	Bra001412	nonsynonymous_SNV
A03	16260900	A	T	1\1	0\0	0.6825	0.0984	0.5841	8.81604e-12	exonic	Bra001412	nonsynonymous_SNV
A03	16260906	A	G	1\1	0\0	0.7077	0.0984	0.6093	9.69524e-13	exonic	Bra001412	nonsynonymous_SNV
A03	16261026	G	C	1\1	0\0	0.7679	0.0339	0.734	2.70121e-17	exonic	Bra001412	nonsynonymous_SNV
A03	16261047	C	A	1\1	0\0	0.7455	0.0702	0.6753	5.19931e-14	exonic	Bra001412	nonsynonymous_SNV
A03	16261099	A	C	1\1	0\0	0.6727	0.1356	0.5371	3.46281e-09	exonic	Bra001412	nonsynonymous_SNV
A03	16261100	A	T	1\1	0\0	0.6667	0.1356	0.5311	7.65254e-09	exonic	Bra001412	nonsynonymous_SNV
A03	16261107	A	G	1\1	0\0	0.6346	0.127	0.5076	1.60106e-08	exonic	Bra001412	nonsynonymous_SNV
A03	16261161	G	C	1\1	0\0	0.7018	0.1406	0.5612	2.62021e-10	exonic	Bra001412	nonsynonymous_SNV
A03	16261162	A	G	1\1	0\0	0.7193	0.1587	0.5606	3.83805e-10	exonic	Bra001412	nonsynonymous_SNV
A03	16261350	G	A	1\1	0\0	0.7903	0.1194	0.6709	2.91407e-15	exonic	Bra001412	nonsynonymous_SNV
A03	16261418	G	T	1\1	0\0	0.8136	0.1	0.7136	5.50258e-16	exonic	Bra001412	nonsynonymous_SNV
A03	16261444	G	T	1\1	0\0	0.8246	0.0794	0.7452	9.74271e-18	exonic	Bra001412	nonsynonymous_SNV
A03	16261588	A	C	1\1	0\0	0.7258	0.0769	0.6489	9.51293e-15	exonic	Bra001412	nonsynonymous_SNV
A03	16261602	A	C	1\1	0\0	0.6842	0.0741	0.6101	1.6448e-11	exonic	Bra001412	nonsynonymous_SNV
A03	16261680	A	G	1\1	0\0	0.8571	0.0517	0.8054	7.34163e-20	exonic	Bra001412	nonsynonymous_SNV
A03	16267719	G	T	0\0	1\1	0.9048	0.0952	0.8096	1.54645e-21	exonic	Bra001414	nonsynonymous_SNV
A03	16268183	T	C	1\1	0\0	0.8438	0.0392	0.8046	9.69176e-20	exonic	Bra001414	nonsynonymous_SNV
A03	16268343	A	C	1\1	0\0	0.7846	0.0658	0.7188	1.4121e-19	exonic	Bra001414	nonsynonymous_SNV
A03	16269147	G	C	1\1	0\0	0.8889	0.1	0.7889	3.77351e-14	exonic	Bra001415	nonsynonymous_SNV
A03	16269387	A	C	1\1	0\0	0.8649	0.0941	0.7708	1.76405e-24	exonic	Bra001415	nonsynonymous_SNV
A03	16269400	G	C	1\1	0\0	0.8857	0.093	0.7927	2.0796e-25	exonic	Bra001415	nonsynonymous_SNV
A03	16282347	C	T	1\1	0\0	0.8475	0.1091	0.7384	2.51095e-16	exonic	Bra001417	nonsynonymous_SNV
A03	16282362	T	A	1\1	0\0	0.8305	0.1296	0.7009	1.77475e-14	exonic	Bra001417	nonsynonymous_SNV
A03	16282389	G	C	1\1	0\0	0.85	0.1277	0.7223	2.49267e-14	exonic	Bra001417	nonsynonymous_SNV
A03	16282443	A	G	1\1	0\0	0.7833	0.0893	0.694	6.66132e-15	exonic	Bra001417	nonsynonymous_SNV
A03	16282473	A	T	1\1	0\0	0.7719	0.082	0.6899	3.78662e-15	exonic	Bra001417	nonsynonymous_SNV
A03	16282474	T	C	1\1	0\0	0.7797	0.0833	0.6964	1.72917e-15	exonic	Bra001417	nonsynonymous_SNV
A03	16282513	T	C	1\1	0\0	0.7931	0.1017	0.6914	7.80813e-15	exonic	Bra001417	nonsynonymous_SNV
A03	16283065	T	A	1\1	0\0	0.7917	0.1077	0.684	1.49952e-16	exonic	Bra001417	nonsynonymous_SNV
A03	16283084	C	A	1\1	0\0	0.8358	0.0923	0.7435	3.75742e-19	exonic	Bra001417	nonsynonymous_SNV
A03	16283095	A	T	1\1	0\0	0.8116	0.1212	0.6904	1.17002e-16	exonic	Bra001417	nonsynonymous_SNV
A03	16283099	G	C	1\1	0\0	0.8286	0.1212	0.7074	1.16347e-17	exonic	Bra001417	nonsynonymous_SNV
A03	16284035	T	C	1\1	0\0	0.8462	0.1754	0.6708	2.30442e-15	exonic	Bra001417	nonsynonymous_SNV
A03	16284303	C	T	1\1	0\0	0.7917	0.1194	0.6723	3.15828e-16	exonic	Bra001417	nonsynonymous_SNV
A03	16286702	C	T	1\1	0\0	0.6	0.0484	0.5516	2.61178e-09	exonic	Bra001418	nonsynonymous_SNV
A03	16296150	C	T	1\1	0\0	0.9149	0.0556	0.8593	4.06753e-20	exonic	Bra001420	nonsynonymous_SNV
A03	16303008	C	G	0\0	1\1	0.8095	0.1837	0.6258	1.55793e-09	exonic	Bra001423	nonsynonymous_SNV
A03	16343475	A	T	1\1	0\0	0.45	0.4231	0.0269	0.834337	exonic	Bra001430	nonsynonymous_SNV
