# Supplementary material for: Identification and Mapping of the Clubroot Resistance Gene CRd in Chinese Cabbage (Brassica rapa ssp. pekinensis)
Source: Front Plant Sci. 2018 May 18;9:653. doi: 10.3389/fpls.2018.00653 (PMC5968122; doi:10.3389/fpls.2018.00653)
Supplement: TABLE S2 — Primers designed for InDels validation and PCR product sequences. [file Table_2.xlsx]

## Sheet: Sheet1
Table S2. Primers designed for InDels validation and PCR product sequences.
Marker Name	Primer	Sequences(5'-3')	PCR product sequence
InDel1	Forward	ttcctcaccaccaccatc	TTCCTCACCACCACCATCATCATCATCATCTTCTTCCTTACCACTATCATCATCATCATCATGATAATGATCATGAAGATGACAATCATCATCATCGTCATCATCATCATCATCATCATCGTCATCATCATCATCATCATTTTCTTCATCCCCACCACCTGCACTTTCATTATTTGCCTCTAAAAGTCGTACACCGCAGCCTTCGACCTTGCAGGTTTCATCATCGACTCTGAATACAAAAGTAAGCTCGCTTAAAGTGGTTTCTTTCGGCTTCAG
	Reverse	ctgaagccgaagaaacca
InDel2	Forward	tcatcattaagtgttttgcttc	TCATCATTAAGTGTTTTGCTTCTTCTTCTTTTTTTTTGGCAAAGCGTCGACCCTTTTAACGTACAGTATGTTTTTGAGAGTTGTACTTGTAGATTAAGTGTAAGAAATCAGATCTTGGAAGAAATGATATTAATTTGAATGCTATTATTAAAAGTGGTGACAAATTAATTCAAACTCTAGAACAATGAATATGTTGATTAAATCATGAATACAAATTTTTAATCTATTTATTAAGCAGAAGCAAGATGTTAGTGG
	Reverse	ccactaacattctgcttctg
InDel3	Forward	cagaagcagaatgttagtgg	CAGAAATTTAGTGGGAAGGTTTAGAATTCTGTTTTAGAAAAATCTGCAATCTGTTTTTCTACGGAGCATTGGCCTTTTGGGAGATTTGAATATTTTTTCGTAAGGCGCACTTGTTTGCGAACATACTGAGCTTCCTTACACCAAGTGCCTTTTATGGGAAACATTGTGTAGTTGTAAGAGCTGGATGGAAGCATTGGTCCTATCTTAATGCAAACCGAAATAATCTTAATTTACACTCCCTTAATTGTATCTCTTACACTGTATGATCTAATAGCTGTGGGTGTGGGCCGTGTGGCAAGTAATATGAGACGTAACCATGGCCACATCCATTCATTTTC
	Reverse	gaaaatgatgaaatgtggc
InDel4	Forward	tgattcccttgcttttga	TGATTCCCTGTCTTTTGAACTCTTTCAGAACGTGGCTAAGAAAGCCTTTGCGCACGTCTTCACCACGGAAGCTCAGGAAGACGTGATACAACCAAATGAGAGCCAGAGATGATGACGAAGAAGAAGAAGAAGCCATCATTGTTAACAGCAAGAAGAAGAGGATCACAAAGCTTTCAGATCTGAAAGAATAAACAGAAAAAGGTAAAGACGCTTAAAAAGAGAGGGTACACAGCTAGCTCTGGACTTATTTGCAAGTGGAGAGAAAGAGTCCAAAAATGCACTGTAACGACCAGGTTACTT
	Reverse	aagtaacctggtcgttacagt
InDel5	Forward	gccgtttcactgttggta	GCCGTTTCTCGCCGTTGGTAATATCACAGTTCCATAACCAATCGCCTCTACGACTTTCGAAGTCACCTCAGTGACCTTAACTCTTATCTCCAAAGTCTCTGCAGCCGTTTCCATCTCTTCAACTACCTTAACTAACTTCTCAGATGTTTCAACCCATGTTACAACAAAATCTCTCACCATTTCCAACTTTGTGAGTATCTGAAACGCCCATGACAAATCCGACACAGCCATCTTTAAAGACAACCCGTTCTTGCTACTGACCTCTTCTAGACACTGGAAGAATCTAGCAAAGAGACTCTTCACACACTCCTTTACTTCAAGCTTGATTCCCTCATCAGCAATCAACAATGAGAGCATCATC
	Reverse	gatgatgctccattgttgat
InDel6	Forward	ttgttcgcattcggttaa	TTGTTCGCATTCGGTTAAATTTTGCTGGGTCTCTTAGTGGGCTTTAAGGTCTCGTCAGGGCTCATTAGCAATGTTTTCTTTGTTTATGTAGTACTTTAAAGGGTTATAAATGTAATTTACAATGAACTTTTATCCTGGACCTATGTTCTCAAAGATTTGACAACCTACTATTATGTAGTCAATGATAATGGAACATCTGAAAGGTAACTGCAATGATTATGATTTATAGAATAAAGGTTGATAACAGACACTTAAACTCAGTGTATCCAATACTTGCCAAGTCAGCTATGTGTGTTCCCTAATCAAAGTGTTATGTTCATGGCATACAACTAACTCAGGTATCTCGCTTT
	Reverse	aaagcgagaatcctgagtt
InDel7	Forward	aaaagcacagccacaaag	AAAAGCCGATGTGTGGCCCGTTCTGGAGCCGATCGGAGGAGGGAGAGGAGGCAATCGAAGAGGGCGCGCTTTTGGGGCGTTAGAGACGAGAGGTTGAGGATCGTGTAGAAGATAAGGGAGGTTAACAAGCAGATGGTGTCCAGCTCGTCTCCCGGGGGAGCGAGTCGATCAAGATCCTGGAATCGGGGTGGAATGCGTATATCATAAAGCACAACGCACAAAGCTTCCATTTTTATTCTTACAAAATTATTATCATTCAGACCAAACTGAAAAAAGGAAGAGAGAGAAGGGGATTCATCATCAACCCATCTTCCCTCCTTCCCTGTGGATCTCAAAATTTCTGGGTTTTCTCTGGTACGTCTCTAAGCTTCATCTCCGATCTTATGAATGTATAGATCG…
	Reverse	aagaagcaggatctagcaaa
InDel8	Forward	atctaggaaagctcaatgaaa	ATCTAGGAAAACTCAATGAAATTAACAAAATATACGAGAGATTCAGTTCAAATAATTGATTTGGTTGATACTATATTTGTTCTCAAAAGAGTTTAGTGATGGTAACATAATCAAGTGATGGAGAGTCATCTTTCAGATGTTAGGTTAAACTAGAATTATCTTCCTAATGTATACTTTCCTAGTAGAGTTAGTTCTCTTGTGTTCTGGATAAAAAAAAGTTATACAAAATATTATTTTTTAAATCAAAATTTTTAAATATTTACTTTAGATAAAAGAGAGATTATAGATCTAAATTCTAGAACTTCCACAAGCGAAAAAGTGTTTATATTCCCATTCTAAATATTAGTGACCGATGATTCTTTGGTGAAAAAAATACATAGGTTTAGTTGAGGATCTAGC…
	Reverse	cgccaatctaagcaactc
InDel9	Forward	aaacccacatctccacttat
	Reverse	ttttacagcgaactcactaca
InDel10	Forward	gggtgagaagttcatcgag	GGGTGAGAAGGTCATCGAGAGCAGAGCAGAGGCGAAAACTGATTTTGCAAATACTTCTTCTTTGTTTATGTGGATGAAAAGACAACCTTTATGCTGATGACTACTAATAGTTATTTTACGAGGATCCTTGTGGTCCACGCAACTAATGCTTATACATTAGACTAGGATTTTTGAAAATACCTATAAGCATGGGTTTTGTTGCACAAGTAAAGAGTAAATGAAATGGTTGTTCTTGACTTTACTATGCTACTTGTTATGTCCTGAAACAGAGTAAGCCCCTTCTCAAGCTAATGTACAATCTCAGCTCCTGCACATGAGCTCTTACAATAAGGTGGGGTTACTTTGGGACAGATGGC
	Reverse	gccatctgtcccaaagta
InDel11	Forward	ctcatgttgcatttattttgtag	TTCCCCTTTTCAACAAAAACGACATGCCCGTTTCAGACAAAAGTAGGTATGATAAGCATCCACTATCGTTGACGTGAAATCGACTACACATTGTAGCGACCAAAAATGAATATATTTTTAACCAAAATTGAATATTTAAACAACAGAAGAGGTAAGTTCCAACAACAATAAAATGTATGTTTTATCCCATGTAAATAATGCTTTAGACTTGGGCAGACGAAAATGAAACAATGTTTTAGGCCTCGTTAAAAAAGCTCAGAATTGGACAAGTTGTTTATACTACTTTTTTTTAAAAAGTTGGGTTTCAGTCTAGATATCCCCAAATCAAAGAAAAA
	Reverse	ttttctttgatttggggat
InDel12	Forward	gatggcataaacagcgtag	GATGGCATTAACAGCGTAGATGATCCCGGGAATATAACCAAGCAGCGTCAATATCAAACATATCCAAAACTCAACCTGTAAAAGAACAAAATAATTTAACTTGTCACAATTTTATTATACGAGTAATTATAAGATGAAAAAGAAATCACAGAAGTAGTCAGAGTGAAGAGAAAGTTTACGCTGCAGCCAAACTTGAGAAAGACGCCGAGAGGAGGCAAGAGGATAGCAATAAGGATCTCTACGACAGTGGCTGCGCCCATTTTGAAGATCTTGAAATTTCTTACAAGATAAGCCACTAAGTTGTAAGATAACTTCTCTTGATGATTTTGGACTCTTTGACACCTTCTCGCTATATATAGACCATACTTTATGAGCGTATTTGTACTTCTCTTTTATCTA…
	Reverse	cattccctataatgatttgact
InDel13	Forward	tgcttgattactttacactcc
	Reverse	atcttcaggctcattgaca
InDel14	Forward	agtgtcaaacctggtcagc
	Reverse	gcttcgttactgtgatggc
InDel15	Forward	taacaagtgatggtgggtg
	Reverse	tggagtggggatggaga
InDel16	Forward	ataggttgcgccttgtaa
	Reverse	gggccataggcttgtta
InDel17	Forward	tttggaaaccattgcg
	Reverse	ggctaagcctatgtagtagaag
InDel18	Forward	tgagatcaaacaaacgacg
	Reverse	ttcaatggacctgcgaca
InDel19	Forward	tcggttaagctctgtttcc	CATGTATCCTCCTCCATAGCTGTAGCCATAGTAACCGTTGTTGCTCTGCCAAACGCCAACGCTGTTGATGTTTCTGCTCATTTGAAGCATTTAGCAGCCGCCAAAACCGTCGAAGTTAAACGCCTAGAACGGATAGGATTTGGTTTTGGTTATATCTCGATCTTGTTTCAAGTGCTTCACGTTGTTGCTTTAAATATAGTTTGGTTTCGGTCTCTTTAACCTTTGACGTACTATACTACTCTGATTTTAATGGCGTCTCTCTCTCTTTTCATGTACTAAAATACAAGTCCTCTCGTCAAATCAAATACACTAATAAGTAGGTGAGACTTTAATCTAACTTCCCAACTAGTAAAAATTCAATAAAGAAGACCAAAGTTCAAACT
	Reverse	tgaactttggtcttctttattg
InDel20	Forward	gaggatgctatcgctgtt
	Reverse	actggctagtgaattttgtg
