# Supplementary material for: Identification and Mapping of the Clubroot Resistance Gene CRd in Chinese Cabbage (Brassica rapa ssp. pekinensis)
Source: Front Plant Sci. 2018 May 18;9:653. doi: 10.3389/fpls.2018.00653 (PMC5968122; doi:10.3389/fpls.2018.00653)
Supplement: TABLE S3 — Markers used for genetic map construction in this study. [file Table_3.XLSX]

## Sheet: Sheet1
Table S3 Markers used for genetic map construction in this study
Marker Name	Primer	Sequences(5'-3')	Product size(bp)	Physical position
yau301	Forward	ACTGGAGGCATCACTGAACA	228	14975533
	Reverse	CCAGTTGGCCACGAATAGAC
yau389	Forward	TCAAGTGGAGAGGGTCAGTC	156	15029073
	Reverse	CAGTCACGAGGTCCCTAACA
yau376	Forward	TGTCACCAGCGCATTATAGC	168	15089263
	Reverse	AAGGGAGGGAAGATGGGTTG
yau106	Forward	GGTCACCAATCGAAGCCTTT	162	15133520
	Reverse	GCATGCGGGTATACACATCT
yau108	Forward	GCAGATACAACAACGGCCAT	268	15136868
	Reverse	CCTCGGGATCTCAGTTTGGT
BrSTS61	Forward	CCATCCGCAGGAGTTAAAGTTGTA	225	15141632
	Reverse	AGAAAACGGCTGAGGGTTACTAC
