# Supplementary material for: Identification and Mapping of the Clubroot Resistance Gene CRd in Chinese Cabbage (Brassica rapa ssp. pekinensis)
Source: Front Plant Sci. 2018 May 18;9:653. doi: 10.3389/fpls.2018.00653 (PMC5968122; doi:10.3389/fpls.2018.00653)
Supplement: TABLE S4 — Materials used for natural validation in this study. [file Table_4.XLSX]

## Sheet: Sheet1
Number	Materials	Phenotype	Type	Scientific Name
1	85-74	Clubroot Resistance	inbred	Brassica rapa ssp. pekinensis
2	85-1311	Clubroot Resistance	CV	Brassica rapa ssp. pekinensis
3	Siloga	Clubroot Resistance	inbred	Brassica campestris L. var. rapifera
4	252	Clubroot Resistance	inbred	Brassica rapa ssp. pekinensis
5	510	Clubroot Resistance	inbred	Brassica rapa ssp. pekinensis
6	16ACR73	Clubroot Resistance	inbred	Brassica rapa ssp. pekinensis
7	16ACR77	Clubroot Resistance	inbred	Brassica rapa ssp. pekinensis
8	16ACR89	Clubroot Resistance	inbred	Brassica rapa ssp. pekinensis
9	420B	Clubroot Resistance	inbred	Brassica rapa ssp. pekinensis
10	ECD04	Clubroot Resistance	inbred	Brassica rapa ssp. pekinensis
11	BJN3-1	Clubroot Susceptible	inbred	Brassica rapa ssp. pekinensis
12	BJN3-2	Clubroot Susceptible	inbred	Brassica rapa ssp. pekinensis
13	Chiifu	Clubroot Susceptible	inbred	Brassica rapa ssp. pekinensis
14	JB-2	Clubroot Susceptible	inbred	Brassica rapa ssp. pekinensis
15	49	Clubroot Susceptible	inbred	Brassica rapa ssp parachinensis
16	949	Clubroot Susceptible	CV	Brassica rapa ssp. pekinensis
17	21551	Clubroot Susceptible	CV	Brassica rapa ssp. pekinensis
18	409	Clubroot Susceptible	CV	Brassica napus L.
19	201	Clubroot Susceptible	inbred	Brassica rapa ssp. pekinensis
20	301	Clubroot Susceptible	inbred	Brassica rapa ssp. pekinensis
21	26-1	Clubroot Susceptible	CV	Brassica rapa ssp. chinensis
22	27-5	Clubroot Susceptible	CV	Brassica rapa ssp. chinensis
23	Colombia	Clubroot Susceptible	inbred	Arabidopsis thaliana
24	9709	Clubroot Susceptible	CV	Brassica napus L.
25	RcBr	Clubroot Susceptible	inbred	Brassica rapa ssp. chinensis
