# Supplementary material for: Identification and Mapping of the Clubroot Resistance Gene CRd in Chinese Cabbage (Brassica rapa ssp. pekinensis)
Source: Front Plant Sci. 2018 May 18;9:653. doi: 10.3389/fpls.2018.00653 (PMC5968122; doi:10.3389/fpls.2018.00653)
Supplement: TABLE S5 — Primer set used for semi-quantitative RT-PCR analysis. [file Table_5.XLSX]

## Sheet: Sheet1
Table S5. Primer set used for semi-quantitative RT-PCR analysis
Marker Name	Primer	Sequences(5'-3')
Bra001160	Forward	TGAAGCAATAATCGAGTGGG
	Reverse	TCTGGAAGCGGTGGAAGT
Bra001161	Forward	TGGGGTTGTGGGTCCTG
	Reverse	CATTTCTTGAGCCCTTCCTAA
Bra001162	Forward	AAGGCACTCGGACTTGGG
	Reverse	CCTGGACATTCCTCGTAGATAA
Bra001175	Forward	GAAAGCCCTGTCTATGAAAATG
	Reverse	AGTAAACTGGGGTAACGAAGC
18S	Forward	GTTCTTAGTTGGTGGAGCGATT
	Reverse	ACCTGTTATTGCCTCAAACTTC
